# Supplementary material for: A structural backbone with sequestered plasticity organizes the Escherichia coli pangenome
Source: mSystems. 2026 Jun 15;11(7):e00207-26. doi: 10.1128/msystems.00207-26 (PMC13386857; doi:10.1128/msystems.00207-26)
Supplement: Supplemental tables — Tables S1 to S6. [file msystems.00207-26-s0002.xlsx]

## Sheet: STable1
Supplementary Table 1: Complete genome dataset of Escherichia coli.
Assembly accession	Bioproject	Biosample	Strain	ANI (vs. type strain)	Completeness	Contamination
GCA_000597845.1	PRJNA238952	SAMN02647163	ST540	96.8792	100	0.07
GCA_000599625.1	PRJNA238952	SAMN02666434	ST540	96.8313	100	0.25
GCA_000599645.1	PRJNA238952	SAMN02666695	ST540	96.8542	100	0.28
GCA_000599665.1	PRJNA238952	SAMN02666696	ST2747	96.7826	100	0.09
GCA_000599685.1	PRJNA238952	SAMN02666697	ST2747	96.7937	100	0.2
GCA_000599705.1	PRJNA238952	SAMN02666698	ST2747	96.7746	100	0.61
GCA_000784925.1	PRJNA242851	SAMN02709589	ECONIH1	97.0991	100	0.49
GCA_000801165.1	PRJNA253935	SAMN03264844	RM9387	96.7504	100	0.14
GCA_000801185.2	PRJNA253936	SAMN03262652	94-3024	96.7206	100	0.21
GCA_000814145.2	PRJNA270222	SAMN03263950	6409	96.7857	100	0.11
GCA_000819645.1	PRJNA262513	SAMN03083542	789	96.8815	100	0.3
GCA_000830035.1	PRJNA273434	SAMN03292179	C41(DE3)	96.8017	100	0.13
GCA_000833145.1	PRJNA272570	SAMN03301757	BL21 (TaKaRa)	96.8805	100	0.13
GCA_000833635.2	PRJNA273553	SAMN03294311	USML2	96.9223	100	0.01
GCA_000931565.1	PRJNA272863	SAMN03287565	MNCRE44	98.2267	100	1.46
GCA_000952955.1	PRJEB6354	SAMEA2547783	K-12 substr. RV308	96.8043	100	0.15
GCA_000953515.1	PRJEB6353	SAMEA2547782	K-12 substr. HMS174	96.7893	100	0
GCA_000967155.1	PRJEA76335	SAMEA3865278	HUSEC2011	96.5828	100	0.22
GCA_000971615.1	PRJNA277394	SAMN03390066	CI5	96.6935	100	0.18
GCA_000987875.1	PRJNA244370	SAMN03576594	SEC470	96.7535	100	0.13
GCA_000988355.1	PRJNA241498	SAMN03276545	SQ37	96.8184	100	0.14
GCA_000988385.1	PRJNA241498	SAMN03276546	SQ88	96.8195	100	0.14
GCA_000988425.1	PRJNA241498	SAMN03276543	SQ110	96.8094	100	0.14
GCA_000988445.1	PRJNA241498	SAMN03276544	SQ171	96.7879	100	0.14
GCA_000988465.1	PRJNA241498	SAMN03276542	SQ2203	96.8201	100	0.14
GCA_001007915.1	PRJNA243331	SAMN03612246	CFSAN029787	96.5727	100	0.1
GCA_001021595.1	PRJNA239361	SAMN02666437	O18	99.6981	100	0.96
GCA_001039415.1	PRJNA275043	SAMN03761398	C43(DE3)	96.8168	100	0.15
GCA_001043215.1	PRJNA284094	SAMN03659038	NCM3722	96.7677	100	0.13
GCA_001183645.1	PRJNA290012	SAMN03861948	DH1Ec095	96.8115	100	0.14
GCA_001183665.1	PRJNA290012	SAMN03863255	DH1Ec104	96.8003	100	0.14
GCA_001183685.1	PRJNA290012	SAMN03863378	DH1Ec169	96.7981	100	0.14
GCA_001276585.2	PRJNA272568	SAMN03384316	RR1	96.7921	100	0.16
GCA_001280325.1	PRJNA294467	SAMN04026225	SF-088	99.8166	100	0.71
GCA_001280345.1	PRJNA294467	SAMN04026228	SF-468	99.7135	100	1
GCA_001280385.1	PRJNA294467	SAMN04026226	SF-166	99.7238	100	0.64
GCA_001280405.1	PRJNA294467	SAMN04026227	SF-173	99.5798	100	0.63
GCA_001308125.1	PRJNA268139	SAMN03203488	K-12	96.8345	100	0.14
GCA_001308165.1	PRJNA268139	SAMN03203489	K-12	96.8347	100	0.14
GCA_001420935.1	PRJNA218110	SAMN03952643	2012C-4227	96.6112	100	0.29
GCA_001420955.1	PRJNA218110	SAMN02991226	2009C-3133	97.4788	100	0.45
GCA_001442495.1	PRJNA300553	SAMN04227566	YD786	96.8073	100	0.17
GCA_001455385.1	PRJNA303642	SAMN04288058	CQSW20	96.8232	100	0.3
GCA_001469815.1	PRJNA297860	SAMN04159541	uk_P46212	98.3514	100	1.04
GCA_001485455.1	PRJNA248607	SAMN02800875	ST648	97.147	100	0.42
GCA_001513615.1	PRJNA307507	SAMN04381845	CD306	98.3098	100	2.16
GCA_001513635.1	PRJNA307507	SAMN04381854	JJ2434	98.3141	100	1.46
GCA_001513655.1	PRJNA307507	SAMN04381850	JJ1897	98.2135	100	2.78
GCA_001515725.1	PRJNA239653	SAMN04385793	ACN002	96.8079	100	0.07
GCA_001542675.2	PRJNA308372	SAMN04395032	MRE600	96.7013	100	0.5
GCA_001566615.1	PRJNA307507	SAMN04381849	SaT040	98.2221	100	0.49
GCA_001566635.1	PRJNA307507	SAMN04381851	G749	98.3415	100	0.71
GCA_001566655.1	PRJNA307507	SAMN04381852	MVAST0167	98.3202	100	0.48
GCA_001566675.1	PRJNA307507	SAMN04381846	ZH193	98.335	100	1.03
GCA_001577325.1	PRJNA307507	SAMN04381853	ZH063	98.2269	100	0.66
GCA_001612475.1	PRJNA299666	SAMN04202540	28RC1	96.5069	100	0.05
GCA_001612495.1	PRJNA299765	SAMN04202539	SRCC 1675	96.5584	100	0.05
GCA_001617565.1	PRJNA316786	SAMN04621897	Ecol_732	98.244	100	0.5
GCA_001618325.1	PRJNA316786	SAMN04590096	Ecol_743	98.2894	100	0.36
GCA_001618345.2	PRJNA316786	SAMN04590095	Ecol_745	98.2674	100	0.86
GCA_001618365.1	PRJNA316786	SAMN04590097	Ecol_448	98.3125	100	1.38
GCA_001644725.1	PRJNA218110	SAMN04851092	2011C-3911	96.5665	100	0.15
GCA_001644745.1	PRJNA218110	SAMN04851091	2013C-4465	96.6046	100	0.46
GCA_001645235.2	PRJNA218110	SAMN04851094	2011C-4315	96.6234	100	0.45
GCA_001660565.1	PRJNA323827	SAMN05190012	S51	96.678	100	0.1
GCA_001660585.1	PRJNA324008	SAMN05194365	NGF1	98.8532	100	0.77
GCA_001663075.1	PRJNA324607	SAMN05210771	ER1821R	96.8174	100	0.14
GCA_001663475.1	PRJNA279654	SAMN03455974	Eco889	98.303	100	0.91
GCA_001675145.1	PRJNA279612	SAMN03455931	ECONIH2	98.6223	100	0.71
GCA_001677475.2	PRJNA241122	SAMN02808332	06-00048	96.4778	100	0.27
GCA_001677495.1	PRJNA241122	SAMN02808333	09-00049	96.5118	100	0.15
GCA_001677515.1	PRJNA241122	SAMN02688213	08-00022	96.6413	100	0.07
GCA_001678925.1	PRJNA286318	SAMN03768474	H1827/12	96.777	100	0.1
GCA_001678965.1	PRJNA241122	SAMN02688215	GB089	96.4913	100	0.17
GCA_001679985.1	PRJNA323357	SAMN05177221	210205630	96.6226	100	0.98
GCA_001682305.2	PRJNA325730	SAMN05252777	EC590	96.9244	100	0
GCA_001683435.1	PRJNA326753	SAMN05291917	K-15KW01	98.6902	100	0.66
GCA_001693315.1	PRJNA329167	SAMN05392487	UPEC 26-1	98.6249	100	1.26
GCA_001693635.1	PRJNA329265	SAMN05407982	O177:H21	96.68	100	0.36
GCA_001721125.1	PRJNA294502	SAMN04026657	FORC_028	96.6184	100	0.19
GCA_001721205.1	PRJNA241122	SAMN02688214	CFSAN004177	96.457	100	0.21
GCA_001721225.1	PRJNA241122	SAMN02688212	CFSAN004176	96.4564	100	0.4
GCA_001721525.1	PRJNA301656	SAMN04939501	MS6198	97.2049	100	0.34
GCA_001723505.1	PRJNA341475	SAMN05725120	K-12 NEB 5-alpha	96.7986	100	0.18
GCA_001735705.1	PRJNA328481	SAMN05346848	210221272	96.8134	100	0.14
GCA_001750845.1	PRJNA299539	SAMN04209666	FORC_031	96.6875	100	0.34
GCA_001806265.1	PRJNA341860	SAMN05729957	NADC 5570/86-24/6565	96.4655	100	0.06
GCA_001806285.1	PRJNA341860	SAMN05729956	NADC 5570/86-24/6564	96.4756	100	0.06
GCA_001860505.1	PRJNA304360	SAMN04299569	Y5	96.8184	100	0.13
GCA_001886535.1	PRJNA353939	SAMN06029893	MRSN352231	96.6913	100	0.28
GCA_001886555.1	PRJNA353939	SAMN06029895	MRSN346638	96.6687	100	0.28
GCA_001886575.1	PRJNA353939	SAMN06029896	MRSN346355	96.7012	100	0.28
GCA_001886755.1	PRJNA353939	SAMN06029894	MRSN346595	96.7137	100	0.27
GCA_001886895.1	PRJNA301212	SAMN04243989	FORC_029	96.6139	100	0.22
GCA_001886935.1	PRJNA321067	SAMN04965119	FORC_041	96.6465	100	0.18
GCA_001888075.1	PRJNA350704	SAMN05945146	FMU073332	96.6715	100	0.39
GCA_001890205.1	PRJNA336330	SAMN05544764	155	96.54	100	0.25
GCA_001890225.1	PRJNA336330	SAMN05544766	272	96.5667	100	0.04
GCA_001890245.1	PRJNA336330	SAMN05544767	472	96.5785	100	0.04
GCA_001890265.1	PRJNA336330	SAMN05544765	350	96.4614	100	0.02
GCA_001890285.2	PRJNA336330	SAMN05544760	9000	96.5194	100	0.37
GCA_001890305.1	PRJNA336330	SAMN05544762	7784	96.5631	100	0.03
GCA_001890325.1	PRJNA336330	SAMN05544768	319	96.5399	100	0.02
GCA_001890345.1	PRJNA336330	SAMN05544761	10671	96.6477	100	0.04
GCA_001890365.1	PRJNA353939	SAMN06067968	MRSN346647	96.8336	100	0.03
GCA_001900295.1	PRJNA269191	SAMN03252409	C1	96.8908	99.9	0.02
GCA_001900315.1	PRJNA269191	SAMN03252412	C4	96.8579	100	0.01
GCA_001900335.1	PRJNA269191	SAMN03252417	C10	96.6773	100	0.28
GCA_001900355.1	PRJNA269191	SAMN03252418	C11	96.6966	100	10.71
GCA_001900375.1	PRJNA269191	SAMN03252425	D7	96.858	100	0.12
GCA_001900395.1	PRJNA269191	SAMN03252426	D8	98.7995	100	1.06
GCA_001900415.1	PRJNA269191	SAMN03252432	H5	96.6641	100	0.21
GCA_001900435.1	PRJNA269191	SAMN03252433	H6	96.6912	100	0.21
GCA_001900455.1	PRJNA269191	SAMN03252434	H7	96.774	100	0.21
GCA_001900475.1	PRJNA269191	SAMN03252436	H10	96.7361	100	0.16
GCA_001900495.1	PRJNA269191	SAMN03252410	C2	96.7157	100	0.11
GCA_001900515.1	PRJNA269191	SAMN03252411	C3	96.6214	100	0.45
GCA_001900535.1	PRJNA269191	SAMN03252413	C5	96.5163	100	0.45
GCA_001900555.1	PRJNA269191	SAMN03252415	C8	96.6427	100	0.35
GCA_001900575.1	PRJNA269191	SAMN03252416	C9	96.8227	100	0.16
GCA_001900595.1	PRJNA269191	SAMN03252419	D1	96.5502	100	8.4
GCA_001900615.1	PRJNA269191	SAMN03252420	D2	96.7967	100	0.23
GCA_001900635.1	PRJNA269191	SAMN03252421	D3	96.7825	100	0.2
GCA_001900655.1	PRJNA269191	SAMN03252422	D4	96.7067	100	2.46
GCA_001900675.1	PRJNA269191	SAMN03252423	D5	96.7827	100	2.7
GCA_001900695.1	PRJNA269191	SAMN03252424	D6	96.8261	100	0
GCA_001900715.1	PRJNA269191	SAMN03252427	D9	96.7235	100	0.49
GCA_001900735.1	PRJNA269191	SAMN03252428	D10	97.5476	100	3.56
GCA_001900775.1	PRJNA269191	SAMN03252429	H1	96.7179	100	0.28
GCA_001900795.1	PRJNA269191	SAMN03252430	H2	96.7583	100	0.27
GCA_001900815.1	PRJNA269191	SAMN03252431	H3	96.7643	100	0.03
GCA_001900835.1	PRJNA269191	SAMN03252435	H8	96.6215	100	0.2
GCA_001900885.1	PRJNA269191	SAMN03252437	H14	96.7386	100	0.1
GCA_001900905.1	PRJNA269191	SAMN03252450	S3	96.8097	100	0.1
GCA_001900925.1	PRJNA269191	SAMN03252452	S21	96.7178	100	0.1
GCA_001900945.1	PRJNA269191	SAMN03252454	S40	96.8181	100	16.48
GCA_001900965.1	PRJNA269191	SAMN03252455	S42	96.6013	100	0.11
GCA_001900985.1	PRJNA269191	SAMN03252456	S43	96.8022	100	0.32
GCA_001901005.1	PRJNA269191	SAMN03252438	H15	96.6738	100	0.16
GCA_001901025.1	PRJNA269191	SAMN03252439	M1	96.7248	100	0.22
GCA_001901045.1	PRJNA269191	SAMN03252440	M3	96.7286	100	0.24
GCA_001901065.1	PRJNA269191	SAMN03252441	M6	96.3625	100	0.08
GCA_001901085.1	PRJNA269191	SAMN03252442	M8	96.7173	100	0.4
GCA_001901105.1	PRJNA269191	SAMN03252443	M9	96.4149	100	0.08
GCA_001901125.1	PRJNA269191	SAMN03252444	M10	96.5954	100	0.08
GCA_001901145.1	PRJNA269191	SAMN03252445	M11	96.5473	100	0.05
GCA_001901165.1	PRJNA269191	SAMN03252446	M15	96.5553	100	0.07
GCA_001901185.1	PRJNA269191	SAMN03252447	M18	96.634	100	0.24
GCA_001901215.1	PRJNA269191	SAMN03252448	M19	96.624	100	0.06
GCA_001901315.1	PRJNA269191	SAMN03252449	S1	96.7239	100	0.01
GCA_001901365.1	PRJNA269191	SAMN03252453	S30	96.8742	100	0.05
GCA_001901405.1	PRJNA269191	SAMN03252457	S50	96.6268	99.98	0.02
GCA_001901425.1	PRJNA269191	SAMN03252414	C7	96.5908	100	0.47
GCA_001901445.1	PRJNA269191	SAMN03252458	S56	96.7132	100	0.51
GCA_001901465.1	PRJNA269191	SAMN03252451	S10	96.6773	100	0.16
GCA_001932515.1	PRJNA356505	SAMN06115651	tolC-	96.7099	100	0.11
GCA_001936315.1	PRJNA344951	SAMN05853574	SLK172	96.7351	100	0.11
GCA_001969285.4	PRJNA418674	SAMN06197014	WCHEC050613	96.7491	100	0.08
GCA_001971765.1	PRJNA362247	SAMN06236809	XH990	96.7311	100	0.42
GCA_001999185.1	PRJNA361209	SAMN06227049	MGY	96.7798	100	0.13
GCA_002007705.1	PRJNA373816	SAMN06314933	NCTC86	96.8478	100	0.37
GCA_002009315.1	PRJNA375745	SAMN06344815	MDR_56	97.3923	100	0.46
GCA_002011945.1	PRJNA316786	SAMN05511177	Ecol_224	96.6973	100	0.14
GCA_002011965.1	PRJNA316786	SAMN05511184	Ecol_276	98.2969	100	0.98
GCA_002011985.1	PRJNA316786	SAMN05511183	Ecol_316	96.8145	100	0.06
GCA_002012005.1	PRJNA316786	SAMN05511179	Ecol_517	96.8493	100	0.06
GCA_002012025.1	PRJNA316786	SAMN05511186	Ecol_542	98.3032	100	1.1
GCA_002012045.1	PRJNA316786	SAMN05511169	Ecol_545	96.7927	100	0.02
GCA_002012065.1	PRJNA316786	SAMN05511161	Ecol_656	98.2118	100	1.38
GCA_002012085.1	PRJNA316786	SAMN05511152	Ecol_AZ146	98.2517	100	1.31
GCA_002012105.1	PRJNA316786	SAMN05511182	Ecol_AZ147	96.9359	100	0.07
GCA_002012125.1	PRJNA316786	SAMN05511168	Ecol_AZ155	96.8205	100	0.54
GCA_002012145.1	PRJNA316786	SAMN05511159	Ecol_AZ159	98.4287	100	0.97
GCA_002012165.1	PRJNA316786	SAMN05511185	Ecol_AZ162	98.2835	100	2.05
GCA_002012185.1	PRJNA316786	SAMN05511153	Ecol_422	96.8992	100	0.66
GCA_002012205.1	PRJNA316786	SAMN05511148	Ecol_867	98.2481	100	1.05
GCA_002012225.1	PRJNA316786	SAMN05511150	Ecol_881	97.1537	100	1.14
GCA_002012245.1	PRJNA316786	SAMN05511160	Ecol_AZ153	98.305	100	0.95
GCA_002012265.1	PRJNA316786	SAMN05511166	Ecol_AZ161	98.3352	100	0.95
GCA_002012305.1	PRJNA316786	SAMN05511157	Ecol_244	98.3609	100	0.48
GCA_002055605.1	PRJNA378593	SAMN06554468	13E0725	96.5981	100	0.21
GCA_002055635.1	PRJNA292902	SAMN04014959	AR_0118	96.6999	100	0.58
GCA_002056065.1	PRJNA292904	SAMN04014902	AR_0061	96.7411	100	0.06
GCA_002056145.1	PRJNA292904	SAMN04014910	AR_0069	96.8356	100	0.14
GCA_002056635.1	PRJNA292904	SAMN04014945	AR_0104	98.294	100	1.55
GCA_002057245.1	PRJNA378906	SAMN06563569	13E0780	96.5318	100	0.33
GCA_002057355.1	PRJNA378908	SAMN06563579	13E0767	96.6402	100	0.25
GCA_002058765.1	PRJNA376490	SAMN06434185	DSM 103246	96.5441	100	0.68
GCA_002077195.1	PRJNA342576	SAMN05762409	FAM21845	96.8071	100	0.6
GCA_002078275.1	PRJNA312438	SAMN04497926	BLK9	96.959	99.98	0
GCA_002078295.1	PRJNA312746	SAMN04505873	BLK16	96.9313	99.98	0
GCA_002090355.1	PRJNA379778	SAMN06619924	BLR(DE3)	96.8678	100	0.13
GCA_002105735.1	PRJNA312475	SAMN05414625	CFSAN051542	96.9099	100	0.05
GCA_002116715.2	PRJNA383767	SAMN06819205	HB-Coli0	96.6683	100	0.07
GCA_002118095.1	PRJNA298687	SAMN04396805	HST04	96.8216	100	0.38
GCA_002142675.1	PRJNA386069	SAMN06924979	Z1002	96.7935	100	1.25
GCA_002142695.1	PRJNA384104	SAMN06828737	5CRE51	96.5821	100	1.22
GCA_002142715.1	PRJNA386074	SAMN06925129	strain Z247	98.2419	100	0.91
GCA_002156825.1	PRJNA383943	SAMN06924970	95JB1	96.6015	100	0.17
GCA_002156845.1	PRJNA383942	SAMN06947002	95NR1	96.5746	100	0.23
GCA_002157245.1	PRJNA383781	SAMN06808253	81009	98.2951	100	1.33
GCA_002163655.1	PRJNA355857	SAMN06093946	KSC9	96.8412	100	0.17
GCA_002163695.1	PRJNA355857	SAMN06165994	KSC64	96.6856	100	0.17
GCA_002163935.1	PRJNA355857	SAMN06166007	KSC1031	96.6883	100	0.25
GCA_002163955.1	PRJNA355857	SAMN06165999	KSC207	96.7405	100	0.28
GCA_002164595.2	PRJNA418674	SAMN06231252	WCHEC000837	96.8081	100	0.16
GCA_002164635.4	PRJNA418674	SAMN06909153	WCHEC96200	96.7065	100	0.19
GCA_002164645.3	PRJNA418674	SAMN06909152	WCHEC4533	96.737	100	0.16
GCA_002164865.2	PRJNA418674	SAMN06909180	WCHEC020032	96.7392	100	0.01
GCA_002164975.2	PRJNA418674	SAMN06909178	SCEC020026	96.7695	100	0.05
GCA_002165095.2	PRJNA418674	SAMN06909177	SCEC020022	96.742	100	0.16
GCA_002165115.2	PRJNA418674	SAMN06909172	SCEC020001	96.8074	100	0.14
GCA_002180055.1	PRJNA292902	SAMN04014990	AR_0149	96.7934	100	0.19
GCA_002180095.1	PRJNA292902	SAMN04014960	AR_0119	96.661	100	0.48
GCA_002180135.1	PRJNA292902	SAMN04015003	AR_0162	96.6518	100	0.74
GCA_002180195.1	PRJNA292904	SAMN04014899	AR_0058	98.2797	100	0.91
GCA_002180215.1	PRJNA292902	SAMN04014992	AR_0151	96.7103	100	0.23
GCA_002180275.1	PRJNA292902	SAMN04014969	AR_0128	96.7725	100	0.61
GCA_002192275.1	PRJNA292902	SAMN04014955	AR_0114	96.758	100	0.79
GCA_002192295.1	PRJNA292902	SAMN04014991	AR_0150	96.7297	100	0.35
GCA_002193095.1	PRJNA387731	SAMN07162922	H105	98.3112	100	1.26
GCA_002196475.1	PRJNA389338	SAMN07192703	EC974	96.6474	100	0.26
GCA_002196495.1	PRJNA389338	SAMN07192704	EC1515	96.6196	100	0.46
GCA_002201835.1	PRJNA292902	SAMN04014978	AR_0137	96.7617	100	0.12
GCA_002202175.1	PRJNA292904	SAMN04014896	AR_0055	98.2368	100	1.68
GCA_002211725.1	PRJNA391287	SAMN07260764	ABWA45	96.5877	100	0.47
GCA_002214205.1	PRJNA391721	SAMN07273977	M160133	97.075	100	0.94
GCA_002214745.2	PRJNA338095	SAMN05520965	FORC_043	96.6496	100	0.24
GCA_002215095.1	PRJNA287563	SAMN03783363	PSUO2	98.7793	100	0.79
GCA_002215115.1	PRJNA287566	SAMN03783370	PSUO78	97.5789	100	1.18
GCA_002215155.1	PRJNA314794	SAMN04543670	PSUO103	96.6052	99.98	0.39
GCA_002220215.1	PRJNA389489	SAMN07251590	E62	96.7052	100	0.17
GCA_002220265.1	PRJNA330605	SAMN05417814	FORC_044	96.5049	100	0.05
GCA_002237285.1	PRJNA292040	SAMN03960341	MEM	96.7555	99.99	0.17
GCA_002237305.1	PRJNA292046	SAMN03963238	PAR	98.7477	100	0.49
GCA_002237325.1	PRJNA292047	SAMN03963241	WAT	96.7074	100	0.1
GCA_002246595.3	PRJNA389557	SAMN07450616	ECCTRSRTH03	96.8266	100	0.32
GCA_002249955.1	PRJNA218110	SAMN03256350	CDC#03-98	96.4934	100	0.1
GCA_002278115.2	PRJNA230969	SAMN06928086	CFSAN061770	96.7326	100	0.85
GCA_002285755.1	PRJNA385892	SAMN06920354	PA45B	99.6143	100	0.87
GCA_002302315.1	PRJNA398221	SAMN07503734	ETEC-2265	96.6705	100	0.24
GCA_002302335.1	PRJNA398221	SAMN07503733	ETEC-2264	96.6306	100	0.08
GCA_002310555.1	PRJNA402083	SAMN07618127	1943	96.6032	100	0.12
GCA_002310575.1	PRJNA402083	SAMN07618128	317	98.5773	100	0.65
GCA_002310595.1	PRJNA402083	SAMN07618126	144	97.0073	100	0.1
GCA_002310615.1	PRJNA402083	SAMN07618121	1190	96.7561	100	0.01
GCA_002310635.1	PRJNA402083	SAMN07618120	1105	98.6056	100	0.83
GCA_002310655.1	PRJNA402083	SAMN07618129	746	96.8768	100	0.55
GCA_002310675.1	PRJNA402083	SAMN07618123	127	96.7807	100	0.45
GCA_002310695.1	PRJNA402083	SAMN07618125	1428	97.2244	100	0.13
GCA_002310715.1	PRJNA402083	SAMN07618122	1223	96.7226	100	0.02
GCA_002310735.1	PRJNA402083	SAMN07618124	1283	96.7612	100	0.05
GCA_002357875.1	PRJDB5007	SAMD00056132	MRY15-131	97.1061	100	0.56
GCA_002357895.1	PRJDB5007	SAMD00056131	MRY15-117	97.0615	100	0.54
GCA_002357915.1	PRJDB5007	SAMD00056130	20Ec-P-124	97.5146	100	1.31
GCA_002393365.1	PRJNA231221	SAMN07312447	FDAARGOS_403	96.5324	100	0.22
GCA_002393465.1	PRJNA231221	SAMN07312445	FDAARGOS_401	96.612	100	0.24
GCA_002494365.2	PRJNA411977	SAMN07692432	KL53	96.7	100	0.24
GCA_002587005.1	PRJNA413755	SAMN07765387	IMT16316	97.0778	100	0.11
GCA_002589795.1	PRJNA231221	SAMN07312477	FDAARGOS_433	96.7781	100	0.14
GCA_002591135.1	PRJNA231221	SAMN07312492	FDAARGOS_448	96.812	100	0.03
GCA_002741295.1	PRJNA218110	SAMN01916957	ATCC 43886	96.685	100	0.11
GCA_002741335.1	PRJNA218110	SAMN04621488	F5656C1	96.6588	100	0.06
GCA_002741355.1	PRJNA218110	SAMN01917241	ATCC 43896	96.6627	100	0.16
GCA_002741535.1	PRJNA218110	SAMN07172369	F8111-1SC3	96.7331	100	0.35
GCA_002741555.1	PRJNA218110	SAMN04625459	F9792	96.7079	100	0.09
GCA_002761835.1	PRJNA415232	SAMN07819355	WG5	96.8722	100	0.02
GCA_002763515.3	PRJNA389912	SAMN07210972	BH100	98.581	100	0.21
GCA_002763995.1	PRJNA417204	SAMN07980821		98.1893	100	1.82
GCA_002764015.1	PRJNA417204	SAMN07980822	LS4	98.2102	100	1.82
GCA_002786655.1	PRJNA416193	SAMN07944239	CREC-532	96.7744	100	0.27
GCA_002787215.1	PRJNA292901	SAMN04014847	AR_0006	96.8852	100	0.02
GCA_002787315.1	PRJNA292901	SAMN04014855	AR_0014	96.7625	100	0.69
GCA_002787545.1	PRJNA416193	SAMN07944243	CREC-629	96.7486	100	0.28
GCA_002787645.1	PRJNA416193	SAMN07944240	CREC-544	97.1164	100	0.09
GCA_002787935.1	PRJNA416193	SAMN07944241	CREC-591	96.6052	100	0.25
GCA_002788115.1	PRJNA292901	SAMN04014856	AR_0015	96.7899	100	0.29
GCA_002788295.1	PRJNA292901	SAMN04014852	AR_0011	96.7446	100	0.91
GCA_002796445.1	PRJNA292901	SAMN04014860	AR_0019	96.7571	100	0.14
GCA_002796585.1	PRJNA292901	SAMN04014858	AR_0017	98.8132	100	0.93
GCA_002803805.2	PRJNA419025	SAMN08040561	CV839-15	96.6588	100	0.08
GCA_002803905.1	PRJNA417244	SAMN07983336	AMA1167	96.8378	100	0.04
GCA_002811555.3	PRJNA418674	SAMN07510673	WCHEC025943	96.7802	100	0.06
GCA_002812545.1	PRJNA420050	SAMN08104834	SC516	96.7714	100	0.44
GCA_002844685.1	PRJNA421631	SAMN08148591	ExPEC XM	99.6742	100	0.99
GCA_002846135.1	PRJNA421388	SAMN08148171	MS8345	99.6575	100	1.68
GCA_002848225.1	PRJNA387700	SAMN07197446	DH5alpha	96.8098	100	0.21
GCA_002850675.5	PRJNA418674	SAMN07768275	SCEC020023	96.7205	100	0.39
GCA_002853655.1	PRJNA414687	SAMN07807400	14EC017	96.7732	100	0.57
GCA_002853715.1	PRJNA414689	SAMN07807401	14EC020	97.5882	100	0.2
GCA_002853805.1	PRJNA414690	SAMN07807402	14EC029	96.6847	100	0.14
GCA_002853965.1	PRJNA414692	SAMN07807404	14EC047	96.7712	100	0.4
GCA_002854065.1	PRJNA414691	SAMN07807403	14EC033	96.6654	100	0.78
GCA_002855325.1	PRJNA414685	SAMN07792806	14EC001	96.7718	100	0.26
GCA_002855415.1	PRJNA414686	SAMN07807399	14EC007	96.6746	100	0.62
GCA_002859105.1	PRJNA389912	SAMN08117235	BH100	98.5709	100	0.87
GCA_002860085.1	PRJNA360014	SAMN06198938	CRE1540	96.6798	100	0.05
GCA_002860105.1	PRJNA360013	SAMN06198937	CRE1493	96.7117	100	0.69
GCA_002863665.1	PRJNA412521	SAMN07767837	SMN197SH3	96.533	100	0.44
GCA_002863685.1	PRJNA412521	SAMN07806871	SMN152SH1	96.4994	100	0.35
GCA_002863845.1	PRJNA392470	SAMN07302603	STEC299	98.6096	100	0.75
GCA_002863885.1	PRJNA412521	SAMN07716515	SMN013SH2	96.5265	100	0.31
GCA_002870165.1	PRJNA418674	SAMN08281024	SCEC020007	96.753	100	0.21
GCA_002879975.1	PRJNA428980	SAMN08326676	ML35	96.6257	100	0.05
GCA_002887715.1	PRJNA389912	SAMN08118424	BH100L	98.6323	100	1.42
GCA_002893905.2	PRJNA419620	SAMN08093640	CV839-06	96.7524	100	0.1
GCA_002899475.1	PRJNA429943	SAMN08362704	DH5alpha	96.6658	100	0.09
GCA_002899495.1	PRJNA430164	SAMN08367764	CAR	96.8612	100	0
GCA_002899515.1	PRJNA430164	SAMN08367768	LIM	96.8085	100	0.15
GCA_002899535.1	PRJNA430164	SAMN08367769	CIT	96.8505	100	0.14
GCA_002900305.1	PRJNA389912	SAMN08272629	BH100N	98.6613	100	3.25
GCA_002903105.1	PRJNA430813	SAMN06040386	ECONIH5	96.5841	100	1.34
GCA_002903125.1	PRJNA430813	SAMN05341196	ECONIH6	96.6879	100	0.32
GCA_002925525.1	PRJNA416908	SAMN07974445	YDC107	96.7821	100	0.13
GCA_002934025.1	PRJNA325487	SAMN05290638	DTU-1	96.8385	100	0.14
GCA_002934895.1	PRJNA430813	SAMN03455998	ECONIH4	96.5485	100	0.51
GCA_002944935.1	PRJNA231221	SAMN03996288	FDAARGOS_144	98.3367	100	2.25
GCA_002945135.3	PRJNA418674	SAMN06209723	WCHEC005237	96.7174	100	0.5
GCA_002946715.1	PRJNA315192	SAMN08498861	266917_2	96.6941	100	0.35
GCA_002948655.1	PRJNA292904	SAMN04014918	AR_0077	97.2173	100	0.11
GCA_002951655.1	PRJNA361032	SAMN06219553	13P477T	97.5466	100	1.07
GCA_002951675.1	PRJNA361032	SAMN06219546	Combat2C1	98.5766	100	1.32
GCA_002951695.1	PRJNA361032	SAMN06219547	Combat13F7	96.7562	100	0.13
GCA_002951715.1	PRJNA361032	SAMN06219548	13KWH46	96.6665	100	1.28
GCA_002951735.1	PRJNA361032	SAMN06219554	13P484A	96.7277	100	2.42
GCA_002951755.1	PRJNA361032	SAMN06219549	13TMH22	96.738	100	0.19
GCA_002951775.1	PRJNA361032	SAMN06219550	13C1065T	96.7843	99.99	0.36
GCA_002951795.1	PRJNA361032	SAMN06219551	13C1079T	96.7252	100	2.24
GCA_002951855.1	PRJNA362852	SAMN06250205	FHI_NMBU_03	98.6085	100	0.86
GCA_002952095.1	PRJNA361032	SAMN07187744	Combat11I9	96.6992	100	0.63
GCA_002952695.1	PRJNA324610	SAMN05210898	FORC_042	96.6262	100	0.17
GCA_002952855.1	PRJNA430697	SAMN08380018	7FA	96.7718	100	0.21
GCA_002952875.1	PRJNA430697	SAMN08380016	6FA	96.7718	100	0.21
GCA_002952895.1	PRJNA430697	SAMN08380015	6A	96.77	100	0.22
GCA_002952915.1	PRJNA430697	SAMN08380010	3FA	96.7719	100	0.21
GCA_002952935.1	PRJNA430697	SAMN08380008	3A	96.7719	100	0.21
GCA_002952955.1	PRJNA430697	SAMN08380003	2_0	96.7719	100	0.21
GCA_002952995.1	PRJNA430697	SAMN08380021	9A	96.7713	100	0.23
GCA_002953015.1	PRJNA430697	SAMN08380022	9FA	96.7719	100	0.21
GCA_002953035.1	PRJNA430697	SAMN08380019	8A	96.772	100	0.21
GCA_002953055.1	PRJNA430697	SAMN08380013	5A	96.7717	100	0.21
GCA_002953075.1	PRJNA430697	SAMN08380006	2FA	96.772	100	0.21
GCA_002953095.1	PRJNA430697	SAMN08380002	1FA	96.7719	100	0.21
GCA_002953435.1	PRJNA431867	SAMN08409128	HS13-1	99.7797	100	1.33
GCA_002953455.1	PRJNA430286	SAMN08369073	KBN10P04869	96.8	100	0.08
GCA_002953755.1	PRJNA430697	SAMN08380020	8FA	96.7719	100	0.21
GCA_002953775.1	PRJNA430697	SAMN08380017	7A	96.7721	100	0.21
GCA_002953795.1	PRJNA430697	SAMN08380014	5FA	96.7718	100	0.21
GCA_002953815.1	PRJNA430697	SAMN08380012	4FA	96.7714	100	0.21
GCA_002953835.1	PRJNA430697	SAMN08380011	4A	96.7719	100	0.21
GCA_002953855.1	PRJNA430697	SAMN08380005	2F_0	96.772	100	0.21
GCA_002953875.1	PRJNA430697	SAMN08380004	2A	96.7795	100	0.21
GCA_002953895.1	PRJNA430697	SAMN08380000	1A	96.7709	100	0.21
GCA_002966755.1	PRJNA374983	SAMN06341081	WB61	97.2755	100	0.14
GCA_002967855.2	PRJNA433600	SAMN08560507	ESY003	96.6917	100	0.24
GCA_002967875.2	PRJNA433600	SAMN08560511	EBJ003	96.8608	100	0.4
GCA_002967885.2	PRJNA433600	SAMN08560510	EBJ001	96.7002	100	0.1
GCA_002967935.2	PRJNA433600	SAMN08560505	ESY001	96.7106	100	0.24
GCA_002967955.2	PRJNA433600	SAMN08560508	EJN001	96.7108	100	0.09
GCA_002967975.2	PRJNA433600	SAMN08560506	ESY002	96.734	100	0.24
GCA_002968715.1	PRJNA316321	SAMN07291512	AR_0369	96.8218	100	0.98
GCA_002968735.1	PRJNA316321	SAMN07291515	AR_0372	96.8485	100	0.42
GCA_002968935.1	PRJNA361032	SAMN06219552	13P460A	96.7914	100	0.14
GCA_002993265.1	PRJNA436719	SAMN08630919	AS19-RrmA-	96.8377	100	0.12
GCA_002996665.1	PRJNA436212	SAMN08619547	EC11	96.5452	100	0.2
GCA_002996945.1	PRJNA292904	SAMN04014922	AR_0081	98.2812	100	0.84
GCA_002999075.1	PRJNA316321	SAMN07291517	AR_0374	96.8372	100	0.16
GCA_003013205.1	PRJNA341281	SAMN08581173	RM14721	96.7166	100	0.14
GCA_003017375.1	PRJNA218110	SAMN08579553	2015C-3163	96.6087	100	0.28
GCA_003017455.1	PRJNA218110	SAMN08579554	2015C-3101	96.5467	100	0.19
GCA_003017555.1	PRJNA218110	SAMN08579555	2015C-3108	96.5212	100	0.41
GCA_003017615.1	PRJNA218110	SAMN08579556	2014C-4135	96.63	100	0.35
GCA_003017675.2	PRJNA218110	SAMN03569446	2014C-3084	96.6825	94.97	0.02
GCA_003017765.1	PRJNA218110	SAMN08579559	2013C-3033	96.4524	100	0.48
GCA_003017805.1	PRJNA218110	SAMN08579560	2013C-4830	96.6218	100	0.31
GCA_003017915.1	PRJNA218110	SAMN08579564	2014C-3051	96.7002	100	0.28
GCA_003017935.1	PRJNA218110	SAMN08579565	2015C-3121	96.4967	100	0.05
GCA_003017955.1	PRJNA218110	SAMN03024518	2014C-3946	96.4944	100	0.23
GCA_003017975.1	PRJNA218110	SAMN04516926	2013C-4361	96.4884	100	0.36
GCA_003017995.1	PRJNA218110	SAMN08579572	2014C-3307	96.6778	100	0.45
GCA_003018015.1	PRJNA218110	SAMN08579575	2013C-4404	96.5213	100	0.58
GCA_003018035.1	PRJNA218110	SAMN04482320	2015C-4944	96.6685	100	0.29
GCA_003018055.1	PRJNA218110	SAMN02991246	2013C-3252	96.708	100	0.95
GCA_003018075.1	PRJNA218110	SAMN08579580	2013C-3492	96.5692	100	0.07
GCA_003018095.1	PRJNA218110	SAMN08579583	2014C-3338	97.4364	100	0.17
GCA_003018115.1	PRJNA218110	SAMN08579585	88-3493	96.5693	100	0.2
GCA_003018135.1	PRJNA218110	SAMN03569438	2014C-3050	96.6288	100	0.37
GCA_003018155.1	PRJNA218110	SAMN08579591	2014C-3061	96.5121	100	0.51
GCA_003018195.1	PRJNA218110	SAMN08579571	89-3156	96.5721	100	0.2
GCA_003018215.1	PRJNA218110	SAMN08579573	2015C-3905	96.559	100	0.67
GCA_003018235.1	PRJNA218110	SAMN08579578	2012C-4221	96.788	100	0.17
GCA_003018255.1	PRJNA218110	SAMN08579579	2012C-4502	97.3916	100	0.09
GCA_003018275.1	PRJNA218110	SAMN08579582	2014C-3097	96.5721	100	0.32
GCA_003018315.1	PRJNA218110	SAMN08579595	2013C-3513	96.6337	100	0.27
GCA_003018335.1	PRJNA218110	SAMN08579597	2013C-4282	95.6383	100	0.18
GCA_003018355.1	PRJNA218110	SAMN08579602	00-3076	96.6493	100	0.2
GCA_003018375.1	PRJNA218110	SAMN08579604	2013C-4974	96.6023	100	0.16
GCA_003018395.1	PRJNA218110	SAMN08579605	2014C-3011	96.607	100	0.46
GCA_003018435.1	PRJNA218110	SAMN08579609	88-3510	96.6394	99.99	0.77
GCA_003018455.1	PRJNA218110	SAMN08638904	97-3250	96.6104	100	0.28
GCA_003018475.1	PRJNA218110	SAMN08579593	2015C-4136CT1	98.3847	100	0.41
GCA_003018495.1	PRJNA218110	SAMN08579594	2015C-4498	96.6104	100	1.04
GCA_003018535.1	PRJNA218110	SAMN04558451	2013C-4081	96.4349	100	0.19
GCA_003018555.1	PRJNA218110	SAMN08579596	2013C-4225	96.7037	100	0.27
GCA_003018575.1	PRJNA218110	SAMN08579598	2013C-4538	96.588	100	0.38
GCA_003018595.1	PRJNA218110	SAMN08579600	2014C-3003	96.5044	99.9	0.41
GCA_003018615.1	PRJNA218110	SAMN08579603	2012EL-2448	96.6205	100	0.06
GCA_003018635.1	PRJNA218110	SAMN08579608	86-3153	96.5288	100	0.04
GCA_003018655.1	PRJNA218110	SAMN02991250	2013C-3181	96.5622	100	0.27
GCA_003018695.1	PRJNA218110	SAMN08579558	2015C-3107	96.6301	100	0.28
GCA_003018715.1	PRJNA218110	SAMN02991240	2013C-3277	96.5864	100	1.13
GCA_003018755.1	PRJNA218110	SAMN08579566	2014C-4587	96.532	100	0.16
GCA_003018775.1	PRJNA218110	SAMN03098211	2014C-3655	96.6097	100	0.12
GCA_003018795.1	PRJNA218110	SAMN04498549	2012C-4606	96.6361	100	0.26
GCA_003018815.1	PRJNA218110	SAMN08579568	2013C-4991	96.7387	100	0.28
GCA_003018835.2	PRJNA218110	SAMN03265976	2014C-4639	96.5406	99.96	0.02
GCA_003018855.1	PRJNA218110	SAMN08579574	05-3629	96.5992	100	0.29
GCA_003018875.1	PRJNA218110	SAMN04498485	2013C-3250	96.4928	100	0.23
GCA_003018895.1	PRJNA218110	SAMN08579576	2014C-3057	96.6555	100	0.42
GCA_003018915.1	PRJNA218110	SAMN08579577	2011C-4251	96.6564	100	0.26
GCA_003018935.1	PRJNA218110	SAMN03098208	2014C-3599	96.6616	100	0.12
GCA_003018955.1	PRJNA218110	SAMN08579567	2013C-4390	96.6266	99.78	3.15
GCA_003018995.1	PRJNA218110	SAMN08579569	95-3192	96.6402	100	0.05
GCA_003019015.1	PRJNA218110	SAMN08579570	88-3001	96.5991	100	0.09
GCA_003019035.1	PRJNA218110	SAMN08579581	2014C-3075	96.9171	100	0.26
GCA_003019055.1	PRJNA218110	SAMN08579584	2014C-4423	96.5212	100	0.1
GCA_003019075.1	PRJNA218110	SAMN08579586	90-3040	96.6546	100	0.27
GCA_003019095.1	PRJNA218110	SAMN08579587	95-3322	98.7927	100	0.67
GCA_003019115.1	PRJNA218110	SAMN08630964		96.6724	100	0.62
GCA_003019155.1	PRJNA218110	SAMN02991245	2013C-3264	96.5554	100	0.3
GCA_003019175.1	PRJNA218110	SAMN08579590	2013C-4187	96.6994	100	0.25
GCA_003019195.1	PRJNA218110	SAMN08579592	2014C-4705	96.4632	96.43	2.05
GCA_003019215.1	PRJNA218110	SAMN08579610	2013C-3342	96.6391	100	0.38
GCA_003019235.1	PRJNA218110	SAMN08579601	2015C-3125	96.6079	100	0.76
GCA_003020885.1	PRJNA427051	SAMN08469740	MS7163	99.9125	100	1.23
GCA_003030025.1	PRJNA230969	SAMN08663435	CFSAN064036	96.7167	100	0.11
GCA_003030245.1	PRJNA230969	SAMN08668598	CFSAN018748	96.7736	100	0
GCA_003030365.1	PRJNA423165	SAMN08212052	675SK2	96.7977	100	0.24
GCA_003031225.1	PRJNA376847	SAMN06448755	HKUOPY1	96.7253	100	0.12
GCA_003031735.1	PRJNA278886	SAMN04393397	165	96.6617	100	0.2
GCA_003031775.1	PRJNA278886	SAMN05194389	219	96.728	100	0.12
GCA_003031795.1	PRJNA278886	SAMN05194390	222	96.7167	100	0.21
GCA_003031815.1	PRJNA278886	SAMN04622917	190	96.7738	100	0.03
GCA_003033905.1	PRJNA422999	SAMN08202527	26561	96.8026	100	0.05
GCA_003043915.1	PRJNA341281	SAMN08581175	RM14723	98.5352	100	0.57
GCA_003044015.1	PRJNA341281	SAMN08581174	RM14715	98.5277	100	0.58
GCA_003051985.2	PRJNA418674	SAMN06209728	WCHEC005784	96.7189	100	0.21
GCA_003052645.1	PRJNA448976	SAMN08874679	J53	96.7992	100	0.14
GCA_003052665.1	PRJNA448977	SAMN08874680	ME8067	96.7721	100	0.14
GCA_003073815.1	PRJNA316321	SAMN07291530	AR437	96.7782	100	0.06
GCA_003073835.1	PRJNA316321	SAMN07291528	AR435	96.6457	100	0.53
GCA_003073875.1	PRJNA316321	SAMN07291529	AR436	96.7903	100	0.14
GCA_003073955.1	PRJNA316321	SAMN07291527	AR434	96.8589	100	0.06
GCA_003076395.1	PRJNA380845	SAMN06649969	ZJ3920	99.7977	100	1.17
GCA_003095635.1	PRJNA453925	SAMN08993917	104	97.4872	100	0.21
GCA_003111785.1	PRJNA449899	SAMN08932127	H9Ecoli	96.627	100	0.54
GCA_003122105.1	PRJNA439379	SAMN08765149	ECCRA-119	96.7435	100	0.01
GCA_003150815.1	PRJNA449061	SAMN08875353	VH1	96.7761	99.98	0.03
GCA_003172465.2	PRJNA450216	SAMN08932768	WCHEC035053S1G0	96.7596	100	0.14
GCA_003176855.1	PRJNA438708	SAMN08724662	RM10466	96.5259	100	0.18
GCA_003180975.1	PRJNA472712	SAMN09245645	DA33133	96.8913	100	0.2
GCA_003180995.1	PRJNA472712	SAMN09245647	DA33137	96.6781	100	0.19
GCA_003181035.1	PRJNA472712	SAMN09245744	DA33135	98.1983	100	1.08
GCA_003194345.1	PRJNA431043	SAMN08382661	E41-1	98.3325	100	0.56
GCA_003203755.1	PRJNA473579	SAMN09278797	SD134209	96.4797	100	0.23
GCA_003204155.1	PRJNA292904	SAMN04014926	AR_0085	96.8166	100	0.64
GCA_003204955.1	PRJNA335991	SAMN05468123	2016C-3878	97.1345	100	0.16
GCA_003231115.1	PRJNA472106	SAMN09227133	HS30-1	96.8167	100	0.01
GCA_003254065.1	PRJNA475214	SAMN09381942	51008369SK1	96.7629	100	1.11
GCA_003268695.1	PRJNA418674	SAMN09202772	WCHEC035148	96.8229	100	0.21
GCA_003287245.1	PRJNA471099	SAMN09199078	C	96.7594	100	0.12
GCA_003288275.1	PRJNA448155	SAMN08823043	RM9975	96.576	100	0.47
GCA_003288295.1	PRJNA448153	SAMN08822959	RM9131	96.5337	100	0.45
GCA_003288415.1	PRJNA316321	SAMN07291545	AR_452	96.812	100	0
GCA_003288455.1	PRJNA316321	SAMN07291544	AR_451	98.3475	100	0.95
GCA_003290205.1	PRJNA218110	SAMN06459520	99-3165	96.7575	100	0.06
GCA_003308955.1	PRJNA218110	SAMN09534373	2017C-4109	96.5078	100	0.12
GCA_003308975.1	PRJNA218110	SAMN09534372	2017C-4173W12	96.863	100	0.24
GCA_003325975.1	PRJNA480548	SAMN09640158	AMSHJX01	96.7359	100	0.07
GCA_003336405.1	PRJNA481171	SAMN09662618	AMSCJX02	96.7402	100	0.79
GCA_003342715.1	PRJNA230969	SAMN08663441	CFSAN064035	96.6001	100	0.63
GCA_003344465.1	PRJNA476955	SAMN09462202	MCJCHV-1	98.6616	100	0.87
GCA_003346835.1	PRJNA482002	SAMN09710898	Es_ST80_L1_NDM_10_2017	98.5939	100	1.72
GCA_003351385.1	PRJNA482002	SAMN09693981	Es_ST410_NW1_NDM_09_2017	96.858	100	0.43
GCA_003351485.1	PRJNA428178	SAMN09704974	M16807	98.717	100	0.87
GCA_003352425.1	PRJNA395606	SAMN07411561	FORC 064	96.6155	100	0.06
GCA_003355175.1	PRJNA482002	SAMN09729056	ST2350	96.7248	100	0.4
GCA_003367885.1	PRJNA472644	SAMN09260320	C600	96.8174	100	0.14
GCA_003399775.2	PRJNA230969	SAMN06928087	CFSAN061769	96.6217	100	0.48
GCA_003399795.2	PRJNA230969	SAMN06928084	CFSAN061768	96.8302	100	0
GCA_003399845.2	PRJNA230969	SAMN06909725	CFSAN061761	96.8438	100	0.24
GCA_003399885.2	PRJNA230969	SAMN06909723	CFSAN061763	96.8483	100	0
GCA_003399895.2	PRJNA230969	SAMN06909724	CFSAN061762	96.7389	100	0.03
GCA_003399945.2	PRJNA230969	SAMN06909728	CFSAN061772	96.7719	100	0.38
GCA_003400045.2	PRJNA230969	SAMN06909729	CFSAN061771	97.1852	100	0.18
GCA_003402955.1	PRJNA480178	SAMN09630238	cq9	96.6094	100	0.7
GCA_003410275.1	PRJNA302185	SAMN04448503	N3	96.797	100	0.96
GCA_003413625.1	PRJNA473397	SAMN09829654	UK_Dog_Liverpool	96.8396	100	0.08
GCA_003432305.1	PRJNA486410	SAMN09845286	2452	96.6711	100	0.29
GCA_003443795.1	PRJNA473894	SAMN09287630	E706	96.7706	100	0.42
GCA_003443815.1	PRJNA478107	SAMN09499316	E308	96.7518	100	0.23
GCA_003491165.1	PRJNA396801	SAMN07436715	FORC_069	96.6517	100	0.21
GCA_003491265.1	PRJNA395376	SAMN07376260	ATCC 700415	98.6498	99.79	2.03
GCA_003570765.1	PRJNA292044	SAMN03963234	GE3	96.7117	100	0.18
GCA_003571665.1	PRJNA292904	SAMN04014927	AR_0086	98.2767	100	1.21
GCA_003571685.1	PRJNA292901	SAMN04014854	AR_0013	97.0284	100	0.03
GCA_003571765.1	PRJNA490024	SAMN10023797	ECCWS199	96.7232	100	0.09
GCA_003571785.1	PRJNA292904	SAMN04014908	AR_0067	96.7565	100	0.01
GCA_003571825.1	PRJNA292904	SAMN04014930	AR_0089	98.3166	100	0.48
GCA_003627855.1	PRJNA492884	SAMN10112494	118UI	96.8434	100	0.15
GCA_003667385.1	PRJNA495707	SAMN10230268	BE2-5	96.7411	100	0.14
GCA_003667405.1	PRJNA495707	SAMN10230267	W2-5	96.6308	100	0.32
GCA_003667425.1	PRJNA495707	SAMN10230266	W5-6	96.8057	100	0.26
GCA_003691425.1	PRJNA497156	SAMN10250173	CP53	96.7331	100	0.2
GCA_003703795.1	PRJNA490022	SAMN10023796	ECCHD184	96.7468	100	0.37
GCA_003711005.1	PRJNA498580	SAMN10319568	L73	96.7075	100	0.15
GCA_003711045.1	PRJNA418674	SAMN08932733	WCHEC020031	96.8214	100	0.04
GCA_003717595.1	PRJNA477851	SAMN09483841	ER1709	96.8446	100	0.17
GCA_003769125.2	PRJNA292663	SAMN10221255	CVM N17EC0616	97.1137	100	0.08
GCA_003790525.1	PRJNA412707	SAMN07723175		96.8775	100	0.58
GCA_003812625.1	PRJNA231221	SAMN10163231	FDAARGOS_536	98.6574	100	1.4
GCA_003812945.1	PRJNA231221	SAMN10163173	FDAARGOS_497	97.1656	100	0.44
GCA_003813145.1	PRJNA505105	SAMN04158294	50579417	96.7866	100	0.05
GCA_003856575.1	PRJNA413669	SAMN07760933	2004-02-01	96.8861	100	0.13
GCA_003856615.1	PRJNA413669	SAMN07760930	4/0	98.3102	100	1.68
GCA_003856635.1	PRJNA413669	SAMN07760925	2/0	98.2692	100	1.2
GCA_003856655.1	PRJNA413669	SAMN07760938	2026-04-04	98.2994	100	1.36
GCA_003856675.1	PRJNA413669	SAMN07760941	2026-07-02	96.7837	100	0.41
GCA_003856695.1	PRJNA413669	SAMN07760931	2004-01-01	98.2985	100	1.2
GCA_003856995.1	PRJNA395653	SAMN07411973	SA186	98.3944	100	0.92
GCA_003913055.2	PRJNA315192	SAMN10289346	623213	96.6367	100	0.23
GCA_003925895.1	PRJDB5126	SAMD00059754	M217	96.816	100	0.12
GCA_003956165.1	PRJNA421191	SAMN08161196	504838	96.5963	100	0.7
GCA_003956185.1	PRJNA421191	SAMN08161313	504237	96.6683	100	0.17
GCA_003956205.1	PRJNA421191	SAMN08161280	204446	96.6438	100	0.21
GCA_003956225.1	PRJNA421191	SAMN08161275	203740	96.7235	100	0.18
GCA_003956245.1	PRJNA421191	SAMN08161344	214-4	96.5175	100	0.48
GCA_003956265.1	PRJNA421191	SAMN08161314	510016	96.5336	100	0.24
GCA_003956285.1	PRJNA421191	SAMN08161311	503829	96.6194	100	0.4
GCA_003956305.1	PRJNA421191	SAMN08161146	300709	96.8393	100	0.07
GCA_003956325.1	PRJNA421191	SAMN08161256	103605	96.6442	100	0.21
GCA_003956345.1	PRJNA421191	SAMN08161340	720632	96.5932	100	0.27
GCA_003956365.1	PRJNA421191	SAMN08161318	602354	96.6534	100	0.2
GCA_003956385.1	PRJNA421191	SAMN08161317	600468	96.719	100	1.05
GCA_003956405.1	PRJNA421191	SAMN08161195	504239	96.6847	100	0.06
GCA_003956425.1	PRJNA421191	SAMN08161312	504211	96.6123	100	0.38
GCA_003956445.1	PRJNA421191	SAMN08161308	503440	96.5248	100	0.44
GCA_003956465.1	PRJNA421191	SAMN08161306	503025	96.648	100	0.75
GCA_003956485.1	PRJNA421191	SAMN08161259	120899	96.656	100	0.29
GCA_003966425.1	PRJDB7170	SAMD00129666	E2855	96.5555	100	0.37
GCA_003966445.1	PRJDB7170	SAMD00129667	E2863	96.4946	100	1.34
GCA_003966465.1	PRJDB7170	SAMD00129668	E2865	96.6068	100	0.28
GCA_003966775.2	PRJDB7093	SAMD00127374	SK1144	98.3176	100	0.58
GCA_003971215.1	PRJNA510537	SAMN10606937	L37	96.7514	100	0.13
GCA_003991155.1	PRJNA482900	SAMN09717320	EC17GD31	97.0401	100	0.82
GCA_003999795.1	PRJNA511394	SAMN10623993	L65	96.6778	100	0.11
GCA_004006545.1	PRJNA512401	SAMN10667090	ECZP248	96.7844	100	0.23
GCA_004006575.1	PRJNA413630	SAMN07759721	ECCNB20-2	96.7867	100	0.46
GCA_004010575.1	PRJNA218110	SAMN04531139	2009C-3554	96.5337	100	0.07
GCA_004010595.1	PRJNA218110	SAMN09533786	2009C-3378	96.5582	100	0.04
GCA_004010615.1	PRJNA218110	SAMN04504881	08-3918	96.5043	100	0.09
GCA_004010635.1	PRJNA218110	SAMN04549651	06-3462	96.5683	100	0.52
GCA_004010655.1	PRJNA218110	SAMN04531170	2009C-4687	96.5591	100	0.09
GCA_004010675.1	PRJNA218110	SAMN04549845	2010C-3347	96.5265	100	0.07
GCA_004010695.1	PRJNA218110	SAMN04505650	2010C-3142	96.4957	100	0.09
GCA_004010715.1	PRJNA218110	SAMN04504880	08-3914	96.4938	100	0.08
GCA_004011015.1	PRJNA427077	SAMN08222594	E-1246	96.7225	100	0.28
GCA_004022505.2	PRJNA513464	SAMN10713359	MT102	96.8479	100	0.18
GCA_004088295.1	PRJNA515159	SAMN10743440	EC25	96.8094	100	0
GCA_004114395.1	PRJNA509034	SAMN10535911	RS571	97.1121	100	0.12
GCA_004135125.1	PRJNA517280	SAMN10824104	NissleGFP_pZE21	98.8138	100	0.91
GCA_004135165.1	PRJNA516747	SAMN10817700	U13A	98.3591	100	1.44
GCA_004135775.1	PRJNA508823	SAMN10531472	CRE1	96.7378	100	1.27
GCA_004135815.1	PRJNA508865	SAMN10531954	CRE10	96.7085	100	0.3
GCA_004135855.1	PRJNA432486	SAMN08450093	FORC_082	96.7973	100	0.11
GCA_004135915.1	PRJNA516748	SAMN10836813	U14A	98.3542	100	1.44
GCA_004141955.1	PRJNA516746	SAMN10817475	U12A	98.3391	100	1.33
GCA_004193755.1	PRJNA516749	SAMN10837069	U15A	98.3292	100	0.88
GCA_004263675.3	PRJNA315192	SAMN10079675	588889	96.5696	100	0.08
GCA_004281435.2	PRJNA292663	SAMN10221115	CVM N17EC0320	96.8971	100	0.09
GCA_004295365.1	PRJNA418674	SAMN10956393	WCHEC025970	96.7581	100	0.13
GCA_004299805.1	PRJNA517996	SAMN10879429	S65EC	98.2997	100	1.42
GCA_004301465.1	PRJNA495097	SAMN10219252	L725	96.7084	100	0.08
GCA_004328685.1	PRJNA515800	SAMN10768946	D72	96.8295	100	0.09
GCA_004358365.1	PRJNA230969	SAMN10604455	CFSAN027346	96.5739	100	0.18
GCA_004358385.1	PRJNA230969	SAMN10604456	CFSAN027350	96.6482	100	0.37
GCA_004358405.1	PRJNA230969	SAMN10604454	CFSAN027343	96.6556	100	0.28
GCA_004358965.1	PRJNA448166	SAMN08823450	CJ236	96.764	100	0.14
GCA_004358985.1	PRJNA448166	SAMN08824586	BH212	96.8103	100	0.15
GCA_004368015.1	PRJNA437355	SAMN08660891	FORC_081	96.7692	100	0.07
GCA_004377995.2	PRJNA513237	SAMN11130353	1517k	97.1756	100	0.52
GCA_004405205.2	PRJNA528120	SAMN11174938	GZ04-0086	96.8174	100	0.31
GCA_004526255.1	PRJNA523709	SAMN10986381	2 HS-C	96.8989	100	0.01
GCA_004564035.1	PRJNA514979	SAMN10740161	04-00955	98.6636	100	1.89
GCA_004564175.1	PRJNA278886	SAMN04096281	103	96.7769	100	0.34
GCA_004759025.1	PRJNA451184	SAMN08963308	28Eco12	96.844	100	0.05
GCA_004771235.1	PRJNA530748	SAMN11333172	PF9285	96.7393	100	0.49
GCA_004792495.1	PRJNA529503	SAMN11268910	PigCaeca_2	96.7761	100	0.1
GCA_004801575.1	PRJNA529503	SAMN11268909	PigCaeca_1	96.7899	100	0.09
GCA_004804185.1	PRJNA315192	SAMN11266496	377323_2f	98.4186	100	0.62
GCA_004804205.1	PRJNA315192	SAMN11266257	382634_2f	98.5431	100	0.51
GCA_004924255.1	PRJNA526123	SAMN11087650	YSP8-1	96.7665	100	0.04
GCA_004924275.1	PRJNA526123	SAMN11087649	LHM10-1	96.6844	100	0.06
GCA_004924355.1	PRJNA528364	SAMN11180601	G3X16-2	96.8357	100	0.11
GCA_005156265.1	PRJNA529762	SAMN11283108	EC-129	96.7197	100	0.16
GCA_005221505.1	PRJNA445267	SAMN08773055	150	96.5285	100	0.02
GCA_005221525.1	PRJNA445267	SAMN08773052	147	96.5262	100	0.11
GCA_005221545.1	PRJNA445267	SAMN08773053	148	96.5218	100	0.08
GCA_005221565.1	PRJNA445267	SAMN08773054	149	96.523	100	0.08
GCA_005221585.1	PRJNA445267	SAMN08773051	144	96.5504	100	0.03
GCA_005221605.1	PRJNA445267	SAMN08773048	141	96.4734	100	0.02
GCA_005221625.1	PRJNA445267	SAMN08773044	137	96.5599	100	0.02
GCA_005221645.1	PRJNA445267	SAMN08773043	136	96.5853	100	0.02
GCA_005221665.1	PRJNA445267	SAMN08773042	135	96.5058	100	0.02
GCA_005221685.1	PRJNA445267	SAMN08773041	134	96.5053	100	0.02
GCA_005221705.1	PRJNA445267	SAMN08773040	133	96.5277	100	0.02
GCA_005221725.1	PRJNA445267	SAMN08773039	132	96.512	100	0.02
GCA_005221745.1	PRJNA445267	SAMN08773037	130	96.531	100	0.02
GCA_005221765.1	PRJNA445267	SAMN08773036	124	96.5614	100	0.06
GCA_005221785.1	PRJNA445267	SAMN08773035	123	96.5541	100	0.06
GCA_005221805.1	PRJNA445267	SAMN08773032	120	96.5858	100	0.02
GCA_005221825.1	PRJNA445267	SAMN08773029	117	96.5852	100	0.02
GCA_005221845.1	PRJNA445267	SAMN08773027	115	96.5587	100	0.03
GCA_005221865.1	PRJNA445267	SAMN08773028	116	96.4986	100	0.02
GCA_005221885.1	PRJNA445267	SAMN08773050	143	96.5469	100	0.06
GCA_005221905.1	PRJNA445267	SAMN08773049	142	96.5072	100	0.05
GCA_005221925.1	PRJNA445267	SAMN08773047	140	96.5643	100	0.02
GCA_005221945.1	PRJNA445267	SAMN08773046	139	96.5277	100	0.02
GCA_005221965.1	PRJNA445267	SAMN08773045	138	96.5859	100	0.02
GCA_005221985.1	PRJNA445267	SAMN08773038	131	96.5303	100	0.02
GCA_005222005.1	PRJNA445267	SAMN08773034	122	96.5498	100	0.06
GCA_005222025.1	PRJNA445267	SAMN08773033	121	96.5861	100	0.02
GCA_005222045.1	PRJNA445267	SAMN08773031	119	96.5313	100	0.02
GCA_005222065.1	PRJNA445267	SAMN08773030	118	96.5111	100	0.02
GCA_005222265.1	PRJNA445267	SAMN08773026	114	96.5186	100	0.02
GCA_005222285.1	PRJNA445267	SAMN08773024	112	96.6011	100	0.06
GCA_005222305.1	PRJNA445267	SAMN08773021	109	96.5341	100	0.05
GCA_005222325.1	PRJNA445267	SAMN08773020	108	96.5619	100	0.06
GCA_005222345.1	PRJNA445267	SAMN08773018	106	96.5514	100	0.07
GCA_005222365.1	PRJNA445267	SAMN08773017	105	96.549	100	0.06
GCA_005222385.1	PRJNA445267	SAMN08773025	113	96.5061	100	0.02
GCA_005222405.1	PRJNA445267	SAMN08773023	111	96.5928	100	0.06
GCA_005222425.1	PRJNA445267	SAMN08773022	110	96.5342	100	0.05
GCA_005222445.1	PRJNA445267	SAMN08773019	107	96.5341	100	0.05
GCA_005383105.2	PRJDB5579	SAMD00077025	ECSC054	96.8132	100	0.53
GCA_005389605.2	PRJDB5579	SAMD00077348	JML285	96.5691	100	0.36
GCA_005391285.2	PRJDB5579	SAMD00077433	KS-NP019	96.5775	100	0.25
GCA_005393605.2	PRJDB5579	SAMD00077547	NS-NP030	96.5575	100	0.41
GCA_005396225.2	PRJDB5579	SAMD00077658	SI-NP020	96.6261	100	0.16
GCA_005484365.1	PRJNA522068	SAMN10924275	AR24.2b	96.8583	100	0.12
GCA_005671355.1	PRJNA543199	SAMN08637771	BA22372	96.7174	100	0
GCA_005886035.1	PRJNA521419	SAMN10887812	A1_136	96.6868	100	0.05
GCA_005890115.1	PRJNA544505	SAMN11841626	BE104	96.7941	100	0.1
GCA_005954605.1	PRJNA543427	SAMN11774882	KR2009	96.833	100	0.13
GCA_005954625.1	PRJNA543425	SAMN11774881	EK2009	96.8494	100	0.13
GCA_005954725.1	PRJNA544747	SAMN11854565	S17-1	96.8706	100	0.14
GCA_006088875.1	PRJNA464158	SAMN09078534	3385	98.3188	100	0.54
GCA_006337025.1	PRJNA547487	SAMN04158281	K71-77	96.7722	100	0.43
GCA_006351885.1	PRJNA547676	SAMN11974795	FC853_EC	97.1775	100	1.3
GCA_006352265.1	PRJNA521419	SAMN10887807	A1_181	96.7283	100	0.38
GCA_006364695.1	PRJNA231221	SAMN11056487	FDAARGOS_772	96.6264	100	0.24
GCA_006536085.3	PRJDB6936	SAMD00164387	NIPH17_0020	96.8202	100	0.22
GCA_006537505.3	PRJDB6936	SAMD00164388	NIPH17_0036	96.7934	100	0.11
GCA_006777065.1	PRJNA551565	SAMN12158201	MSHS 472	96.864	100	0.28
GCA_006777085.1	PRJNA551566	SAMN12158203	MSHS 133	97.4548	100	0.13
GCA_006874785.1	PRJNA321364	SAMN01916927	ATCC 43889	96.3916	100	0.04
GCA_006965465.1	PRJNA528569	SAMN11231229	U1	96.7946	100	0.24
GCA_007012305.1	PRJNA324573	SAMN11230749	ECOL-18-VL-LA-PA-Ryan-0026	96.7683	100	0.14
GCA_007632435.1	PRJNA555744	SAMN12330870	Ec40743	96.6642	100	0.15
GCA_007833255.1	PRJNA557097	SAMN12389475	PU-1	99.6855	100	1.52
GCA_007833295.1	PRJNA557100	SAMN12389518	BCE049	99.3494	100	1.31
GCA_007833875.1	PRJNA543375	SAMN11664985	UPEC132	98.6799	100	0.9
GCA_007954215.2	PRJNA558359	SAMN12437586	KCJ3K291	96.7602	100	0.12
GCA_007995175.1	PRJNA556934	SAMN12384979	LD91-1	96.7431	100	0.12
GCA_007997855.1	PRJNA558860	SAMN12500850	NCYU-29-69	96.7848	89.56	3.02
GCA_007998005.1	PRJNA558860	SAMN12500849	NCYU-29-19	96.6526	90.14	6.41
GCA_007998065.1	PRJNA558860	SAMN12500848	NCYU-26-73	96.5509	89.9	4.55
GCA_007998085.1	PRJNA558860	SAMN12500847	NCYU-25-82	96.5136	95.79	6.28
GCA_007998105.1	PRJNA558860	SAMN12500846	NCYU-24-74	96.5213	84.61	5.79
GCA_007998125.1	PRJNA558860	SAMN12500845	NCYU-21-79	96.5551	89.99	4.91
GCA_008027975.1	PRJNA230969	SAMN07248273	CFSAN061766	96.8481	100	0.14
GCA_008033295.1	PRJNA557356	SAMN12395320	ATCC BAA-196	96.8024	100	0.36
GCA_008033315.1	PRJNA557356	SAMN12395313	ATCC BAA-196	96.8009	100	0.22
GCA_008064935.1	PRJNA218110	SAMN09262346	90-9133	96.5713	100	0.19
GCA_008064955.1	PRJNA218110	SAMN01919241	ATCC 51435	96.6058	100	0.27
GCA_008064975.1	PRJNA218110	SAMN08863860	D8-1	96.6245	100	0.24
GCA_008065435.1	PRJNA557687	SAMN12405405	RM9088	96.6038	100	0.16
GCA_008065455.1	PRJNA557687	SAMN12418786	RM10410	96.736	100	0.21
GCA_008080655.1	PRJNA547507	SAMN11967557	YY76-1	96.8406	100	0.51
GCA_008086485.1	PRJNA315192	SAMN12598952	388808_gen	96.5353	100	0.53
GCA_008086505.1	PRJNA315192	SAMN12598954	399730_gen	96.6022	100	0.72
GCA_008086525.1	PRJNA315192	SAMN12598951	388755_gen	96.5423	100	0.13
GCA_008087645.1	PRJNA315192	SAMN12598953	397404_gen	96.5064	100	0.45
GCA_008124425.1	PRJNA561521	SAMN12619458	Ec-050	96.731	100	0.15
GCA_008152105.1	PRJNA554502	SAMN12272266	AR Bank #0349	97.2124	100	0.14
GCA_008329665.1	PRJNA562947	SAMN12660184	ST130	96.6631	100	0.11
GCA_008364435.2	PRJNA559804	SAMN12560208	Ec1120	96.8155	100	0.04
GCA_008364455.2	PRJNA559804	SAMN12560206	Ec1117	96.7144	100	0.12
GCA_008364465.2	PRJNA559804	SAMN12560207	Ec1119	96.7687	100	0.09
GCA_008364515.2	PRJNA559804	SAMN12560204	Ec1115	96.9509	100	0.12
GCA_008370755.1	PRJNA554638	SAMN12275742	ESBL 15	96.5701	100	0.04
GCA_008375335.1	PRJNA554338	SAMN12263012	ETEC6	96.7754	100	0.23
GCA_008383145.1	PRJNA292663	SAMN12698088	CVM N56338	96.6666	100	0.2
GCA_008383225.1	PRJNA292663	SAMN12698089	CVM N56639	96.5538	100	0.22
GCA_008385205.1	PRJNA292663	SAMN12698087	CVM N55972	96.7861	100	0.06
GCA_008385335.1	PRJNA292663	SAMN12698090	CVM N62675	96.7908	100	0.2
GCA_008385405.1	PRJNA292663	SAMN12698091	CVM N16EC0140	96.4824	100	0.25
GCA_008386375.1	PRJNA292663	SAMN10221061	CVM N17EC0211	96.9118	100	0.1
GCA_008386415.1	PRJNA292663	SAMN12698092	CVM N16EC0879	96.7533	100	0.11
GCA_008386435.1	PRJNA292663	SAMN10221523	CVM N17EC1164	96.598	100	0.05
GCA_008632555.1	PRJNA565187	SAMN12736389	AR202.2	96.7357	100	0.15
GCA_008632575.1	PRJNA565187	SAMN12736390	AR216.2b	96.7557	100	0.15
GCA_008632595.1	PRJNA565670	SAMN12757101	ST95-32	99.6423	100	1.45
GCA_008642395.1	PRJNA516196	SAMN10784800	631	96.7063	100	0.07
GCA_008642415.1	PRJNA516196	SAMN10784802	1500	96.6929	100	0.13
GCA_008761455.2	PRJNA573729	SAMN12822944	RM13752	96.6705	100	0.09
GCA_008761475.2	PRJNA573729	SAMN12822943	RM13745	96.6168	100	0.11
GCA_008761495.2	PRJNA573729	SAMN12822942	RM11911	96.5759	100	0.03
GCA_008761515.1	PRJNA573729	SAMN12822941	RM9245	96.6241	100	0.14
GCA_008761535.3	PRJNA573729	SAMN12822940	SJ7	96.5947	100	0.24
GCA_008802895.1	PRJNA315192	SAMN12838284	194195	96.5619	100	1.15
GCA_008807135.1	PRJNA553293	SAMN12233488	YPE10	96.7478	100	0.21
GCA_008807155.1	PRJNA553293	SAMN12233489	YPE12	96.5468	100	0.02
GCA_008807295.1	PRJNA553293	SAMN12233487	YPE3	96.7092	100	0.46
GCA_008807655.1	PRJNA489349	SAMN09976386	15.TR.026_OXA	96.8056	100	0.05
GCA_008823185.1	PRJNA559061	SAMN12512712	PK6	96.8145	100	0.05
GCA_008824125.1	PRJNA554328	SAMN12262385	ecMN1F	96.869	100	0.23
GCA_008925965.1	PRJNA494713	SAMN10177969	NZRM4169	96.5456	100	0.03
GCA_008926085.1	PRJNA494713	SAMN10177968	NZRM4165	96.5396	100	0.07
GCA_008926105.1	PRJNA494713	SAMN10177967	NZRM3614	96.5766	100	0.04
GCA_008926125.1	PRJNA494713	SAMN10177966	ERL06-2503	96.4724	100	0.05
GCA_008926145.1	PRJNA494713	SAMN10177965	ERL06-2497	96.592	100	0.06
GCA_008926165.1	PRJNA494713	SAMN10177964	ERL06-2442	96.5385	100	0.06
GCA_008926185.1	PRJNA494713	SAMN10177963	ERL05-1306	96.5452	100	0.09
GCA_008926305.1	PRJNA494713	SAMN10177962	ERL05-0623	96.5674	100	0.08
GCA_008931135.1	PRJNA494713	SAMN10177961	ERL04-3476	96.624	100	0.11
GCA_008931185.1	PRJNA494713	SAMN10177960	ERL03-1416	96.4857	100	0.04
GCA_008931725.1	PRJNA559875	SAMN12561908	JME67	96.8119	100	0.15
GCA_008931745.1	PRJNA559875	SAMN12561906	JME65	96.8032	100	0.16
GCA_008931765.1	PRJNA559875	SAMN12561905	JME64	96.7965	100	0.17
GCA_008931865.1	PRJNA559875	SAMN12561907	JME66	96.7351	100	0.17
GCA_008949495.1	PRJNA512967	SAMN10691120	XDL	97.1205	100	0.76
GCA_009176965.1	PRJDB6962	SAMD00168435	GSH8M-2	96.8252	100	0.18
GCA_009363035.1	PRJNA577178	SAMN13021417	LAU-OXA	96.7519	100	0.36
GCA_009395265.1	PRJNA576658	SAMN13000402	ET12567	96.6675	100	0.02
GCA_009431955.1	PRJNA530317	SAMN11633027	HB6	96.458	100	0.04
GCA_009432215.1	PRJNA530317	SAMN11633026	F1 E4	96.5094	100	0.03
GCA_009432415.1	PRJNA530317	SAMN11633025	21B8	96.5849	100	0.03
GCA_009432635.1	PRJNA530317	SAMN11633024	F3398	96.5579	100	0.06
GCA_009432795.1	PRJNA530317	SAMN11633023	M7638	96.6015	100	0.01
GCA_009432915.1	PRJNA530317	SAMN11633022	MA11	96.5829	100	0.03
GCA_009433135.1	PRJNA530317	SAMN11633021	CV261	96.5171	100	0.03
GCA_009577985.1	PRJNA305687	SAMN12169096	CCUG 73778	98.3254	100	1.37
GCA_009648495.1	PRJNA587053	SAMN13175516	DH5alpha	96.7891	100	0.14
GCA_009650035.1	PRJNA556438	SAMN11008224	AUSMDU00014361	96.6222	100	0.4
GCA_009663855.1	PRJNA588095	SAMN13226783	INSC1002	96.8726	100	0.02
GCA_009664185.1	PRJNA556987	SAMN12385930	SL112	96.7083	100	0.02
GCA_009664205.1	PRJNA556986	SAMN12385929	AQ15	96.6911	100	0.08
GCA_009664305.1	PRJNA498670	SAMN08167607	FSIS11705876	96.5923	100	0.09
GCA_009664455.1	PRJNA556438	SAMN13191633	AUSMDU00002545	96.5574	100	0.05
GCA_009671045.1	PRJNA588380	SAMN13242665	1916D18	96.6404	100	0.18
GCA_009671085.1	PRJNA588383	SAMN13242769	1916D6	96.6233	100	0.09
GCA_009671105.1	PRJNA588384	SAMN13242782	1919D3	96.7417	100	0.02
GCA_009671125.1	PRJNA588386	SAMN13242790	1919D62	96.7363	100	0.39
GCA_009720465.1	PRJNA555326	SAMN12307470	EC2	96.5945	100	0.06
GCA_009720605.1	PRJNA590596	SAMN13335779	ECO2947	96.703	100	0.07
GCA_009738145.1	PRJNA576562	SAMN12996975	NT1F31	96.5082	100	0.24
GCA_009738455.1	PRJNA573729	SAMN13429994	RM19259	96.4811	100	0.29
GCA_009761715.1	PRJNA548446	SAMN12027817	PT109	96.8726	100	0.07
GCA_009762365.1	PRJNA566431	SAMN12789776	P43A	96.5479	99.6	0.02
GCA_009762385.1	PRJNA566431	SAMN12789775	P276M	96.6117	99.93	0.14
GCA_009762415.1	PRJNA566431	SAMN12789773	P59A	96.6454	99.66	0.96
GCA_009762475.1	PRJNA566431	SAMN12789772	C27A	96.564	99.96	0.11
GCA_009762495.1	PRJNA566431	SAMN12789774	P225M	96.7106	99.96	0
GCA_009762515.1	PRJNA315192	SAMN05734311	152661	96.104	84.98	2.57
GCA_009832985.1	PRJNA598716	SAMN13714347	BL21-AI	96.8596	100	0.13
GCA_009866925.3	PRJNA433915	SAMN08522703	CFS3246	96.7491	100	0.04
GCA_000023665.1	PRJNA30681	SAMN00002656	BL21-Gold(DE3)pLysS AG	96.8449	100	0.05
GCA_000027125.1	PRJEA40647	SAMEA2272277	42	96.7412	100	0.25
GCA_008042015.2	PRJNA560158	SAMN12569951	42	96.8105	100	0.83
GCA_000829985.1	PRJNA46529	SAMN02949643	1303	96.6192	100	0.07
GCA_000013305.1	PRJNA16235	SAMN02604181	536	98.6474	100	0.55
GCA_000026245.1	PRJNA33413	SAMEA3138229	55989	96.6252	100	0.11
GCA_000148365.1	PRJNA38725	SAMN02603258	ABU 83972	98.6636	100	1.16
GCA_001051135.1	PRJNA194515	SAMN03852615	ACN001	96.7755	100	0.07
GCA_000813165.1	PRJNA200980	SAMN03274236	APEC IMT5155	99.528	100	1.01
GCA_000014845.1	PRJNA16718	SAMN02603424	APEC O1	99.7631	100	1.53
GCA_001021615.1	PRJNA219414	SAMN03761813	APEC O18	99.6187	100	0.75
GCA_001021635.2	PRJNA219410	SAMN03761814	APEC O2-211	97.3943	100	0.29
GCA_000332755.1	PRJNA184588	SAMN02603426	APEC O78	96.8108	100	0.11
GCA_000743255.1	PRJNA244551	SAMN02929659	ATCC 25922	98.7344	100	0.91
GCA_000019385.1	PRJNA18083	SAMN02598405	ATCC 8739	96.8262	100	0.02
GCA_003591595.1	PRJNA398473	SAMN07510752	ATCC 8739	96.7903	100	0.02
GCA_001559615.2	PRJNA309539	SAMN04435507	C2566	96.8699	100	0.11
GCA_001559635.1	PRJNA309540	SAMN04435508	C3029	96.786	99.99	0.1
GCA_000017985.1	PRJNA18281	SAMN02603421	REL606	96.7375	100	0.12
GCA_000725265.1	PRJNA205485	SAMN02918008	B7A	96.6464	99.91	0.05
GCA_000009565.2	PRJEA28965	SAMEA2272558	BL21(DE3)	96.8465	100	0.13
GCA_000022665.2	PRJNA20713	SAMN02603478	BL21(DE3)	96.8291	100	0.13
GCA_000750555.1	PRJNA257976	SAMN03013572	K-12	96.7833	100	0.14
GCA_004355105.2	PRJNA525908	SAMN11080426	AM187	96.7873	100	0.14
GCA_000022345.1	PRJNA33775	SAMN02603900	K-12	96.8093	100	0.1
GCA_002079225.1	PRJNA380607	SAMN06645125	C	96.7956	100	0.02
GCA_000007445.1	PRJNA313	SAMN02604094	CFT073	98.6925	100	1.24
GCA_000023365.1	PRJNA30031	SAMN02598470	DH1	96.862	100	0.13
GCA_000270105.1	PRJDA52077	SAMD00060976	DH1	96.7976	100	0.13
GCA_003697165.2	PRJNA472652	SAMN10252913	ATCC 11775	100	100	1.25
GCA_000167875.2	PRJNA15578	SAMN02435896	E110019	96.6708	100	0.34
GCA_000831565.1	PRJNA257276	SAMN02949644	ECC-1470	96.7082	100	0.06
GCA_000800215.1	PRJNA263007	SAMN03093203	K-12 ER2796	96.7914	100	0
GCA_000210475.1	PRJEA42749	SAMEA2272237	ETEC H10407	96.7046	100	0.17
GCA_000017765.1	PRJNA13959	SAMN02604037	HS	96.7193	100	0.1
GCA_000026265.1	PRJNA33373	SAMEA3138230	IAI1	96.7653	100	0.09
GCA_000026345.1	PRJNA33411	SAMEA3138234	IAI39	97.1012	100	0.01
GCA_000025745.1	PRJNA43693	SAMN02603334	IHE3034	99.6692	100	0.87
GCA_000493755.1	PRJNA218163	SAMN02603887	JJ1886	98.3765	100	1.46
GCA_001593565.1	PRJNA311313	SAMN04481707	JJ1887	98.3013	100	1.2
GCA_000800765.1	PRJNA263793	SAMN03107000	K-12 ER3413	96.789	100	0
GCA_000974405.1	PRJNA271807	SAMN03277616	K-12 MG1655	96.7687	100	0.01
GCA_000974465.1	PRJNA271807	SAMN03277613	K-12 MG1655	96.7922	100	0.01
GCA_000974505.1	PRJNA271807	SAMN03277619	K-12 MG1655	96.8061	100	0.1
GCA_000974535.1	PRJNA271807	SAMN03277614	K-12 MG1655	96.8312	100	0.01
GCA_000974575.1	PRJNA271807	SAMN03277617	K-12 MG1655	96.8198	100	0.1
GCA_000974825.1	PRJNA271807	SAMN03277615	K-12 MG1655	96.8161	100	0
GCA_000974865.1	PRJNA271807	SAMN03277618	K-12 MG1655	96.8401	100	0.01
GCA_000974885.1	PRJNA271807	SAMN03277612	K-12 MG1655	96.7885	100	0.12
GCA_000981485.1	PRJEB7832	SAMEA3143339	K-12	96.8489	100	0.16
GCA_001020945.2	PRJNA224130	SAMN02404591	K-12	96.7698	100	0.15
GCA_001021005.2	PRJNA224131	SAMN02404590	K-12	96.8093	100	0.15
GCA_001559655.1	PRJNA309536	SAMN04435497	K-12 DHB4	96.7822	100	1.42
GCA_001559675.1	PRJNA309537	SAMN04435499	K-12 C3026	96.797	99.99	1.45
GCA_009832885.1	PRJNA596906	SAMN13642132	K-12	96.8055	100	0.08
GCA_000725305.1	PRJNA229104	SAMN02440167	KLY	96.7746	100	0.1
GCA_000258025.1	PRJNA62299	SAMN02604168	KO11FL	96.6584	100	0.08
GCA_000284495.1	PRJNA33825	SAMEA3138414	LF82	98.8582	100	0.58
GCA_000468515.1	PRJNA203308	SAMN02604176	LY180	96.7178	100	0.16
GCA_003586045.1	PRJNA376689	SAMN06445833	M8	96.4814	100	0.04
GCA_003433275.1	PRJNA168631	SAMN02928551	NCCP15648	96.5444	100	0.43
GCA_000714595.1	PRJNA248167	SAMN02794012	Nissle 1917	98.7669	100	8.79
GCA_003546975.1	PRJNA397210	SAMN07451663	Nissle 1917	98.815	100	0.92
GCA_002024865.1	PRJNA373796	SAMN06314223	NU14	99.6442	100	0.73
GCA_003112165.1	PRJNA69931	SAMN08724650	RM8385	96.679	100	0.35
GCA_005037795.2	PRJNA287560	SAMN08768108	FWSEC0007	96.7366	100	0.31
GCA_000010745.1	PRJDA32511	SAMD00060956	12009	96.6263	100	0.28
GCA_000464955.2	PRJNA230969	SAMN02147037	ATCC BAA-178	96.721	100	0.24
GCA_002209105.2	PRJNA231221	SAMN06173361	FDAARGOS_348	96.6696	100	0.97
GCA_002983645.1	PRJNA231221	SAMN06173362	FDAARGOS_349	96.6339	100	0.31
GCA_005014075.1	PRJNA287560	SAMN08768110	FWSEC0009	96.5915	100	0.22
GCA_000299255.1	PRJNA81097	SAMN01831189	2009EL-2050	96.6801	100	0.94
GCA_000299475.1	PRJNA81099	SAMN01831190	2009EL-2071	96.5806	100	0.24
GCA_000299455.1	PRJNA81095	SAMN01831188	2011C-3493	96.5712	100	0.22
GCA_000986765.1	PRJNA281410	SAMN03856947	C227-11	96.5796	100	0.25
GCA_003112245.1	PRJNA69929	SAMN08724616	RM9322	96.5498	100	0.17
GCA_007990655.1	PRJDB8343	SAMD00172295	110512	96.5449	100	0.23
GCA_000010765.1	PRJDA32513	SAMD00060957	11128	96.464	100	0.21
GCA_005037805.2	PRJNA287560	SAMN08768106	FWSEC0005	96.5196	100	0.07
GCA_005014055.1	PRJNA287560	SAMN08768111	FWSEC0010	96.6169	100	0.2
GCA_002741255.1	PRJNA218110	SAMN07656205	90-9280	96.6268	100	0.09
GCA_003112145.1	PRJNA69933	SAMN08724618	RM8352	96.626	100	0.12
GCA_002844165.1	PRJNA393703	SAMN07339706	16-9255	96.6385	100	0.12
GCA_005037715.2	PRJNA287560	SAMN08768107	FWSEC0006	96.58	100	0.13
GCA_000026545.1	PRJEA32571	SAMEA1705959	E2348/69	98.1908	100	0.55
GCA_002741455.1	PRJNA218110	SAMN07656206	90-9281	96.6973	100	0.16
GCA_000017745.1	PRJNA13960	SAMN02604038	E24377A	96.5486	100	0.08
GCA_003586065.1	PRJNA69939	SAMN08724661	RM9872	96.6908	100	0.19
GCA_008634095.2	PRJDB8147	SAMD00166616	1.2e+116	96.6092	100	0.16
GCA_008635785.2	PRJDB8147	SAMD00166686	16003	96.7123	100	0.18
GCA_009002655.1	PRJDB8147	SAMD00166592	10942	96.7152	100	0.17
GCA_009002845.1	PRJDB8147	SAMD00166593	112648	96.7121	100	0.19
GCA_009003065.1	PRJDB8147	SAMD00166594	122715	96.6974	100	0.2
GCA_000671295.1	PRJNA178647	SAMN03081527	RM12581	96.6143	100	0.53
GCA_000662395.1	PRJNA178649	SAMN03081526	RM12761	96.6447	100	0.51
GCA_000520035.1	PRJNA178648	SAMN02641383	RM13514	96.6218	100	0.53
GCA_000520055.1	PRJNA178650	SAMN02641384	RM13516	96.6458	100	0.51
GCA_005037815.2	PRJNA287560	SAMN08768103	FWSEC0002	96.6215	100	0.39
GCA_001650275.1	PRJNA321984	SAMN05007044	180-PT54	96.6216	100	0.01
GCA_001650295.1	PRJNA321984	SAMN05007045	644-PT8	96.6369	100	2.03
GCA_002208865.2	PRJNA231221	SAMN06173306	FDAARGOS_293	96.4807	100	0.03
GCA_008462425.1	PRJNA563225	SAMN12670427	Al Ain	96.5658	100	0
GCA_008727135.1	PRJNA562719	SAMN12648980	AR-0430	96.5459	100	0.36
GCA_008727155.1	PRJNA562719	SAMN12648979	AR-0429	96.5523	100	0.05
GCA_008727175.1	PRJNA562719	SAMN12648978	AR-0428	96.5701	100	0.5
GCA_008727195.1	PRJNA562719	SAMN12648977	AR-0427	96.4833	100	0.02
GCA_000827105.1	PRJNA240262	SAMN02673556	Santai	96.6747	100	0.37
GCA_000618005.3	PRJNA218110	SAMN02353067	98-3133	96.7926	100	0.08
GCA_000978815.2	PRJNA280853	SAMN03470769	7.1_Anguil	96.5241	100	0.34
GCA_000978845.2	PRJNA280853	SAMN03470766	Rafaela_II	96.6315	100	0.1
GCA_001307215.1	PRJNA296759	SAMN04103124	WS4202	96.6108	100	0.05
GCA_001558995.2	PRJNA322195	SAMN04191546	JEONG-1266	96.4846	100	0.09
GCA_001651925.2	PRJNA322195	SAMN04191551	FRIK2069	96.4922	100	0.11
GCA_001651945.2	PRJNA322195	SAMN04191553	FRIK2533	96.5123	100	0.06
GCA_001651965.2	PRJNA322195	SAMN04531998	FRIK2455	96.4786	100	0.1
GCA_001695515.1	PRJNA322195	SAMN04510563	FRIK944	96.528	100	0.68
GCA_001753445.1	PRJNA291880	SAMN04447635	1130	96.5985	100	0.02
GCA_001753465.1	PRJNA291880	SAMN04447629	2149	96.5775	100	0.02
GCA_001753485.1	PRJNA291880	SAMN04447624	8368	96.5378	100	0.08
GCA_001753505.1	PRJNA291880	SAMN04447630	2159	96.5916	100	0.02
GCA_001753525.1	PRJNA291880	SAMN04447632	9234	96.5267	100	0.02
GCA_001753545.1	PRJNA291880	SAMN04447623	3384	96.5476	100	0.07
GCA_001753565.1	PRJNA291880	SAMN04447636	4276	96.5057	100	0.02
GCA_001865295.1	PRJNA294158	SAMN04040761	PA20	96.534	100	0.06
GCA_003722195.1	PRJNA503568	SAMN10364854	TR01	96.5663	100	0.03
GCA_003966795.1	PRJDB6584	SAMD00108492	PV15-279	96.5983	100	0.03
GCA_004118915.1	PRJNA516476	SAMN10790219	C1-057	96.5765	100	0.02
GCA_005037735.2	PRJNA287560	SAMN08768105	FWSEC0004	96.5461	100	0.06
GCA_005885915.1	PRJNA507262	SAMN11787763	ECP17-1298	96.5886	100	0.06
GCA_005885955.1	PRJNA507262	SAMN11786966	ECP17-46	96.5606	100	0.04
GCA_007922655.1	PRJNA294158	SAMN12261986	ATCC 43888	96.5338	100	0.02
GCA_009627495.1	PRJNA530317	SAMN11310481	TT12B	96.5823	100	0.02
GCA_009650175.1	PRJNA541972	SAMN10574722	ATCC 43890	96.5424	100	0.04
GCA_000021125.1	PRJNA27739	SAMN02603441	EC4115	96.5499	100	0.09
GCA_000732965.1	PRJNA253471	SAMN02905113	EDL933	96.5608	100	0.31
GCA_000008865.2	PRJNA226	SAMN01911278	SAKAI (EHEC)	96.5202	100	0.06
GCA_000730345.1	PRJNA200626	SAMN02872945	SS17	96.5228	100	0.06
GCA_000803705.1	PRJNA201344	SAMN03265100	SS52	96.5118	100	0.07
GCA_000022225.1	PRJNA30045	SAMN02604255	TW14359	96.5521	100	0.09
GCA_002741215.1	PRJNA218110	SAMN07656203	90-9272	96.645	100	0.5
GCA_002741435.1	PRJNA218110	SAMN07509121	2014EL-1345-2	96.6012	100	0.13
GCA_002741495.1	PRJNA218110	SAMN07656210	F6326-C1	96.6725	100	0.76
GCA_008124105.1	PRJNA560883	SAMN12603270	PG20180171	96.8382	99.99	0.01
GCA_008124125.1	PRJNA560883	SAMN12603271	PG20180172	96.7684	100	0.15
GCA_008124145.1	PRJNA560883	SAMN12603269	PG20180170	96.7666	100	0.15
GCA_008124165.1	PRJNA560883	SAMN12603268	PG20180175	96.7633	100	0.07
GCA_008124185.1	PRJNA560883	SAMN12603267	PG20180173	96.7785	100	0.07
GCA_008124205.1	PRJNA560883	SAMN12603266	PG20180063	96.7696	100	0.27
GCA_008124225.1	PRJNA560883	SAMN12603265	PG20180062	96.8171	100	0.27
GCA_008124245.1	PRJNA560883	SAMN12603264	PG20180061	96.8248	99.99	0.06
GCA_008124265.1	PRJNA560883	SAMN12603262	PG20180059	96.8195	100	0.27
GCA_008124285.1	PRJNA560883	SAMN12603263	PG20180060	96.8026	100	0.27
GCA_008124305.1	PRJNA560883	SAMN12603260	PG20180054	96.7724	99.99	0.07
GCA_008124325.1	PRJNA560883	SAMN12603261	PG20180058	96.7785	100	0.27
GCA_008124345.1	PRJNA560883	SAMN12603259	PG20180053	96.7826	99.99	0.07
GCA_008124365.1	PRJNA560883	SAMN12603258	PG20180052	96.7805	99.99	0.07
GCA_008124385.1	PRJNA560883	SAMN12603257	PG20180050	96.788	99.99	0.07
GCA_008124405.1	PRJNA560883	SAMN12603256	CV601gfp	96.811	100	1.49
GCA_002741595.1	PRJNA218110	SAMN04851096	2012C-4431	96.4911	100	0.2
GCA_002741275.1	PRJNA218110	SAMN07656207	D181	96.5951	100	0.72
GCA_004771135.1	PRJNA230969	SAMN08737532	CFSAN067215	98.6685	100	0.93
GCA_006777045.1	PRJNA551561	SAMN12158196	CLSC36	97.1606	100	0.59
GCA_009728565.1	PRJNA341281	SAMN07594018	RM10809-3	96.5165	100	0.04
GCA_002741315.1	PRJNA218110	SAMN07656209	F5505-C1	96.7203	100	0.14
GCA_002741175.1	PRJNA218110	SAMN04578538	2014EL-1343-2	96.7466	100	0.2
GCA_001874485.1	PRJNA316859	SAMN04605558	O25b:H4	98.2846	100	1.05
GCA_000285655.3	PRJEA61443	SAMEA2272019	EC958	98.2927	100	1
GCA_003112225.1	PRJNA69935	SAMN08724660	RM10386	96.643	100	0.31
GCA_003112185.1	PRJNA69927	SAMN08724651	RM8426	96.6584	100	0.29
GCA_005037725.2	PRJNA287560	SAMN08768102	FWSEC0001	96.6352	100	0.36
GCA_000091005.1	PRJDA32509	SAMD00060955	11368	96.6374	100	0.26
GCA_002741475.1	PRJNA218110	SAMN07731009	B4103-1	96.7243	100	0.04
GCA_008124085.1	PRJNA560883	SAMN12603272	PG20180057	98.8128	100	0.99
GCA_000618905.3	PRJNA218110	SAMN02353134	F8704-2	96.7217	100	0.4
GCA_003112205.1	PRJNA69937	SAMN08165042	RM10042	96.5615	100	0.24
GCA_005037845.2	PRJNA287560	SAMN08768104	FWSEC0003	96.6532	100	0.32
GCA_000025165.1	PRJNA42729	SAMN02603636	CB9615	96.6672	100	0.38
GCA_000245515.1	PRJNA68245	SAMN02604278	RM12579	96.5908	100	0.4
GCA_002269325.1	PRJNA218110	SAMN02951658	2011EL-1370-2	96.6649	100	0.18
GCA_002741195.1	PRJNA218110	SAMN07638908	2014EL-1346-6	96.7387	100	0.06
GCA_002741515.1	PRJNA218110	SAMN07656211	F6699	96.6536	100	0.1
GCA_002741575.1	PRJNA218110	SAMN07656212	M9682-C1	96.724	100	0.09
GCA_000227625.1	PRJNA63597	SAMN02603406	CE10	97.0849	100	0.43
GCA_008124005.1	PRJNA560883	SAMN12603254	EC-107	96.8403	100	0.56
GCA_000183345.1	PRJNA41221	SAMN02603727	NRG 857C	98.8107	100	0.89
GCA_009618015.1	PRJDB8539	SAMD00179457	16F5M1D1	96.6325	100	0.11
GCA_002716885.1	PRJNA69941	SAMN04623227	RM7190	96.5556	100	0.24
GCA_005037775.2	PRJNA287560	SAMN08768109	FWSEC0008	96.5861	100	0.23
GCA_000257275.1	PRJNA59455	SAMN02603904	P12b	96.7223	100	0.3
GCA_000219515.3	PRJNA64999	SAMN02469619	PCN033	96.9661	100	0.02
GCA_001029125.1	PRJNA211971	SAMN03765122	PCN061	96.7338	100	0.27
GCA_000493595.1	PRJEB4437	SAMEA2272347	PMV-1	99.6647	100	0.78
GCA_000800845.2	PRJNA228944	SAMN03339595	RS218	99.5633	100	0.64
GCA_000026285.2	PRJNA33375	SAMEA3138231	S88	99.9071	100	1.14
GCA_000010385.1	PRJNA18057	SAMD00061087	SE11	96.6214	100	0.06
GCA_000010485.1	PRJDA19053	SAMD00060923	SE15	98.3895	100	0.21
GCA_000019645.1	PRJNA19469	SAMN02604066	SMS-3-5	97.1234	100	0.77
GCA_000233895.1	PRJNA52023	SAMN02603903	clone D i14	98.739	100	1.11
GCA_000233875.1	PRJNA52021	SAMN02603902	clone D i2	98.7392	100	1.11
GCA_000019425.1	PRJNA20079	SAMN02604262	K-12	96.8028	100	2.47
GCA_000499485.1	PRJEB4621	SAMEA3138816	K-12	96.8602	100	0.11
GCA_000005845.2	PRJNA225	SAMN02604091	K-12	96.764	100	0.14
GCA_000269645.2	PRJNA40075	SAMN02596920	K-12	96.84	100	0.14
GCA_000273425.1	PRJNA40075	SAMN02597081	K-12	96.8207	100	0.14
GCA_000801205.1	PRJNA237120	SAMN02743420	K-12	96.7699	100	0.01
GCA_001308065.1	PRJNA268139	SAMN03203487	K-12	96.8295	100	0.14
GCA_001544635.1	PRJNA308372	SAMN04403366	K-12	96.7901	100	0.28
GCA_001566335.1	PRJNA306781	SAMN04393382	JW5437-1	96.7789	100	0.18
GCA_002843685.1	PRJNA421841	SAMN08158212	K-12	96.8018	100	0.03
GCA_003627195.1	PRJNA369775	SAMN10139565	K-12	96.8442	100	0.01
GCA_000010245.1	PRJNA16351	SAMD00061081	K-12	96.7635	100	0.14
GCA_001610755.1	PRJNA232611	SAMN02580208	Sanji	96.6907	100	0.53
GCA_000148605.1	PRJNA50883	SAMN00017915	UM146	99.5577	100	0.74
GCA_000220005.2	PRJNA48455	SAMN02471895	UMNF18	96.4824	100	0.24
GCA_000212715.2	PRJNA42137	SAMN02604221	UMNK88	96.6426	100	0.29
GCA_000013265.1	PRJNA16259	SAMN00000110	UTI89	99.5743	100	0.82
GCA_000968515.1	PRJEA61445	SAMN03371467	VR50	96.7012	100	0.05
GCA_000184185.1	PRJNA48011	SAMN02602978	W	96.5944	100	0.1
GCA_000258145.1	PRJNA62301	SAMN02604169	W	96.6349	100	0.1
GCA_000262125.1	PRJNA45823	SAMN02603645	Xuzhou21	96.526	100	0.07
GCA_000474035.1	PRJNA215084	SAMN02603139	C321.deltaA	96.8023	100	0.03
GCA_000826905.1	PRJNA272518	SAMN03283144	C321.deltaA	96.7982	100	0.04
GCA_000826925.1	PRJNA272520	SAMN03283190	C321.delta	96.7958	100	0.03
GCA_009866945.3	PRJNA433820	SAMN08522730	CFS3273	96.5984	100	0.3
GCA_009867015.2	PRJNA433820	SAMN08522749	CFS3292	96.6665	100	0.07
GCA_009867035.3	PRJNA433820	SAMN08522770	CFS3313	96.8936	100	0.05
GCA_009873355.1	PRJNA555173	SAMN12302771	NCCP 15739	96.5463	100	2.03
GCA_009873375.1	PRJNA555176	SAMN12302778	NCCP 15955	96.6925	91.88	0.46
GCA_009873415.1	PRJNA555167	SAMN12302750	NCCP 14539	96.5069	100	2
GCA_009873435.1	PRJNA555170	SAMN12302764	NCCP 14540	96.5933	96.44	0.84
GCA_009905115.1	PRJNA599529	SAMN13756204	2EC1	96.7864	100	0.11
GCA_009905135.1	PRJNA599529	SAMN13756518	94EC	96.8029	100	0.5
GCA_009905355.1	PRJNA600683	SAMN13829592	LD27-1	96.8007	100	0.09
GCA_009909465.1	PRJNA600673	SAMN13829544	LD39-1	96.7527	100	0.05
GCA_009909485.1	PRJNA600679	SAMN13829575	LD26-1	96.7191	100	0.08
GCA_009909505.1	PRJNA600675	SAMN13829545	LD93-1	96.7164	100	0.23
GCA_009913415.1	PRJNA600682	SAMN13829591	LD22-1	96.7573	100	0.08
GCA_009914295.1	PRJNA554417	SAMN12264954	PE15	96.7883	100	0.15
GCA_009931435.1	PRJNA556131	SAMN12641172	EC42405	95.7284	100	0.09
GCA_009948655.1	PRJNA552621	SAMN12214771	STEC719	96.604	100	0.05
GCA_009949145.1	PRJNA552621	SAMN12214770	STEC711	96.4372	100	0.06
GCA_009949705.1	PRJNA552621	SAMN12214769	STEC409	96.712	99.99	0.1
GCA_009950125.1	PRJNA552621	SAMN12214768	STEC388	96.7091	100	0.09
GCA_009950475.1	PRJNA552621	SAMN12214767	STEC367	96.4808	100	0.13
GCA_009950805.1	PRJNA552621	SAMN12214766	STEC316	96.4709	100	0.23
GCA_009951245.1	PRJNA552621	SAMN12214765	STEC313	96.5436	100	0.14
GCA_009951745.1	PRJNA552621	SAMN12214764	STEC309	96.5934	100	0.08
GCA_009952125.1	PRJNA552621	SAMN12214763	STEC005	96.6491	100	0.09
GCA_010092405.1	PRJNA601848	SAMN13875146	GZEC065	96.7743	100	0.04
GCA_010092965.1	PRJNA602061	SAMN13880799	201609	97.0593	100	0.37
GCA_010231855.1	PRJNA218110	SAMN08964444	PNUSAE013304	96.503	100	0.13
GCA_010272415.1	PRJNA416134	SAMN07947671	2407 a	96.704	100	0.13
GCA_010272695.1	PRJNA416134	SAMN07947637	11573 a-1	96.7564	100	0.13
GCA_010272895.1	PRJNA416134	SAMN07947627	10802 a	96.7128	100	0.23
GCA_010273135.1	PRJNA416134	SAMN07947626	10754 a-1	96.7738	100	0.25
GCA_010365325.1	PRJNA604100	SAMN13951926	9	98.7727	100	1.63
GCA_010365345.1	PRJNA604100	SAMN13951925	1932-04-01	96.7392	100	0.33
GCA_010365365.1	PRJNA604100	SAMN13951924	64	96.83	100	0.18
GCA_010365385.1	PRJNA604100	SAMN13951921	142	97.0966	100	0.23
GCA_010365405.1	PRJNA604100	SAMN13951923	61	96.8153	100	0.25
GCA_010365425.1	PRJNA604100	SAMN13951922	10	96.6629	100	0.81
GCA_010365465.1	PRJNA604100	SAMN13951920	124	96.7738	100	0.06
GCA_010365485.1	PRJNA604100	SAMN13951918	53	96.654	100	0.35
GCA_010365505.1	PRJNA604100	SAMN13951917	163	96.7359	100	0.18
GCA_010365525.1	PRJNA604100	SAMN13951916	164	96.789	100	0.41
GCA_010365545.1	PRJNA604100	SAMN13951915	38	96.8237	100	0.06
GCA_010509415.1	PRJNA603251	SAMN13925613	NBRC 3301	96.7772	100	0.06
GCA_010668985.1	PRJNA604701	SAMN13978607	ChlosBP-23-1	98.7174	100	0.7
GCA_010669005.1	PRJNA604701	SAMN13978676	PapRG-06-3	96.7352	100	0.11
GCA_010669025.1	PRJNA604701	SAMN13978678	PapRG-06-5	96.7951	100	0.01
GCA_010706435.1	PRJNA524094	SAMN13976059	GW-AmxH19	98.7476	100	0.91
GCA_010724935.1	PRJDB6565	SAMD00108729	E138	98.3528	100	0.8
GCA_010725135.1	PRJDB6565	SAMD00186872	E300	98.0422	63.35	6.92
GCA_010725305.1	PRJDB6565	SAMD00186874	E302	98.3751	100	2.14
GCA_011022275.1	PRJNA607545	SAMN14137859	190693	96.8511	100	0.06
GCA_011044355.1	PRJNA607867	SAMN14149865	EC28	98.3757	100	1.18
GCA_011045215.1	PRJNA604701	SAMN13978668	PapRG-04-4	96.6349	100	0.62
GCA_011045235.1	PRJNA604701	SAMN13978645	PapM-32-1	96.8362	100	0.25
GCA_011045255.1	PRJNA607818	SAMN14149125	E118	96.9168	100	0.04
GCA_011045275.1	PRJNA607818	SAMN14149126	E597	96.8873	100	0.08
GCA_011045295.1	PRJNA607818	SAMN14149127	E686	96.8726	100	0.15
GCA_011045455.1	PRJNA496565	SAMN10246264	IVRI Kol CP4	96.8265	99.98	0.01
GCA_011045475.1	PRJNA496607	SAMN10246265	CM IVRI KOL-1	96.6802	100	0.11
GCA_011045875.1	PRJNA599268	SAMN13742197	ZF31	96.8803	100	0.07
GCA_011045895.1	PRJNA599302	SAMN13743100	ZF34	96.8656	100	0.07
GCA_011064575.1	PRJNA400628	SAMN12212556	UMB200201_11	96.7259	100	0.12
GCA_011067085.1	PRJNA607405	SAMN14134968	3R	96.7259	100	0.14
GCA_011068325.1	PRJNA218110	SAMN07169263	06-3538	97.1477	100	0.61
GCA_011292655.2	PRJNA609701	SAMN14258345	HH12	96.738	100	0.83
GCA_011330935.2	PRJNA603908	SAMN13948684	p11A	98.201	100	1.34
GCA_011331065.1	PRJNA603908	SAMN13948681	p10A	96.8542	100	0.09
GCA_011331215.2	PRJNA603908	SAMN13948677	p4A	98.3132	100	1.11
GCA_011383085.1	PRJNA611092	SAMN14331243	JL05	96.7964	100	0.06
GCA_011403355.1	PRJDB8858	SAMD00190256	2017.15.01CC	96.5821	100	0.16
GCA_011404215.1	PRJDB8858	SAMD00190245	2017.01.04CC	96.7592	100	0.07
GCA_011404355.1	PRJDB8858	SAMD00190246	2018-01-1CC	96.7626	100	0.05
GCA_011404475.1	PRJDB8858	SAMD00190251	2018-06-4CC	96.8353	100	0.37
GCA_011404595.1	PRJDB8858	SAMD00190253	2018-10-1CC	96.8055	100	0.17
GCA_011404755.1	PRJDB8858	SAMD00190255	2018-11-3CC	96.883	100	0.04
GCA_011404895.1	PRJDB8858	SAMD00190249	2018-02-2CC	96.8555	100	0.15
GCA_011492885.1	PRJNA609210	SAMN14238615	T28R	96.8114	100	0.05
GCA_011492925.1	PRJNA591373	SAMN14342226	IBS28	96.6179	100	0.18
GCA_011492985.1	PRJNA594788	SAMN13530296	T16R	96.8547	100	0.03
GCA_011691525.1	PRJNA548414	SAMN12026942	STB20-1	96.6394	100	0.11
GCA_011769865.1	PRJNA613907	SAMN14421542	52148	96.6617	100	0.31
GCA_011811645.2	PRJNA218110	SAMN13649816	PNUSAE043864	96.5431	100	0.05
GCA_011843745.2	PRJNA315192	SAMN13064173	824422	96.5224	100	0.03
GCA_011849985.2	PRJNA315192	SAMN12995092	818062	96.566	100	0.03
GCA_011853505.2	PRJNA315192	SAMN12881788	811035	96.5812	100	0.37
GCA_011853625.2	PRJNA315192	SAMN12881735	811034	96.5693	100	0.37
GCA_011915165.2	PRJNA315192	SAMN12558212	786605	98.5724	100	0.79
GCA_011996085.1	PRJNA598281	SAMN13705263	CAU16175	96.5724	100	0.29
GCA_012015305.2	PRJNA218110	SAMN10799000	2018C-5284a	96.5039	100	0.07
GCA_012044775.1	PRJNA604701	SAMN13978660	PapM-36-2	96.6648	100	0.11
GCA_012060065.2	PRJNA218110	SAMN10432148	PNUSAE020169	96.4823	100	0.06
GCA_012071365.2	PRJNA315192	SAMN10281498	623214	96.7567	100	0.13
GCA_012097945.2	PRJNA315192	SAMN10086480	592579	96.5745	100	0.06
GCA_012098715.2	PRJNA315192	SAMN10079579	591859	96.5534	100	0.06
GCA_012099675.2	PRJNA315192	SAMN10068500	592580	96.5338	100	0.06
GCA_012100495.2	PRJNA315192	SAMN10075663	591122	96.5682	100	0.07
GCA_012100875.2	PRJNA315192	SAMN10075605	595637	96.5632	100	0.05
GCA_012101175.2	PRJNA315192	SAMN10075532	591890	96.5482	100	0.07
GCA_012107915.2	PRJNA315192	SAMN10057267	588888	96.5786	100	0.2
GCA_012108755.2	PRJNA315192	SAMN10057247	595557	96.5332	100	0.06
GCA_012109035.2	PRJNA315192	SAMN10057240	591229	96.5591	100	0.09
GCA_012149945.1	PRJDB9122	SAMD00198301	09-02E	98.5731	100	0.79
GCA_012152785.2	PRJNA315192	SAMN09633761	438602	96.5331	100	0.02
GCA_012184185.2	PRJNA315192	SAMN09388585	437024	96.5556	100	0.38
GCA_012186145.2	PRJNA315192	SAMN09387732	437022	96.5279	100	0.07
GCA_012194265.2	PRJNA315192	SAMN09295082	437021	96.5406	100	0.38
GCA_012211645.2	PRJNA218110	SAMN08963217	PNUSAE013245	96.4961	100	0.07
GCA_012218465.2	PRJNA315192	SAMN08765096	432298	96.5789	100	0.37
GCA_012218485.2	PRJNA315192	SAMN08765095	427603	96.5131	100	0.37
GCA_012218565.2	PRJNA315192	SAMN08765094	435354	96.5469	100	0.41
GCA_012218625.2	PRJNA315192	SAMN08765090	437023	96.5494	100	0.37
GCA_012218685.2	PRJNA315192	SAMN08765089	429691	96.5499	100	0.38
GCA_012219005.2	PRJNA315192	SAMN08765092	432297	96.5764	100	0.26
GCA_012219025.2	PRJNA315192	SAMN08765093	432750	96.5383	100	0.38
GCA_012219045.2	PRJNA315192	SAMN08765097	432301	96.5438	100	0.37
GCA_012219065.2	PRJNA315192	SAMN08765102	423917	96.5364	100	0.37
GCA_012219085.2	PRJNA315192	SAMN08765091	432300	96.5614	100	0.27
GCA_012219425.2	PRJNA315192	SAMN08765087	432299	96.5497	100	0.05
GCA_012219465.2	PRJNA315192	SAMN08765088	429692	96.5358	100	0.38
GCA_012220125.2	PRJNA315192	SAMN08765098	429693	96.5459	100	0.38
GCA_012220445.2	PRJNA315192	SAMN08765099	421196	96.5583	100	0.37
GCA_012220465.2	PRJNA315192	SAMN08765101	413227	96.5043	100	0.37
GCA_012221365.1	PRJNA616136	SAMN14482837	8-3-DC15	96.4322	100	0.53
GCA_012221565.1	PRJNA616136	SAMN14482836	8-3-Ti3	96.4776	100	0.53
GCA_012221765.2	PRJNA315192	SAMN08765100	438729	96.5513	100	0.38
GCA_012224845.2	PRJNA218110	SAMN08799860	PNUSAE012694	98.6047	100	1.04
GCA_012242025.2	PRJNA315192	SAMN08687010	391778	96.5269	100	0.07
GCA_012278675.1	PRJNA551552	SAMN12158158	54	96.6744	100	0.09
GCA_012391955.2	PRJNA315192	SAMN07673188	401794	96.5595	100	0.07
GCA_012516455.1	PRJNA623740	SAMN14558608	SFE8	96.635	100	0.15
GCA_012537835.1	PRJNA623801	SAMN14558879	SCZE5	96.7846	100	0.27
GCA_012711215.2	PRJNA218110	SAMN04578435	2013C-3244	98.3066	100	0.86
GCA_012880295.2	PRJNA315192	SAMN14417515	899091	96.5122	100	0.1
GCA_012934435.1	PRJNA624897	SAMN14609768	SCU-102	96.7941	100	0.01
GCA_012934455.1	PRJNA624897	SAMN14609770	SCU-105	96.7047	100	0.07
GCA_012934475.1	PRJNA624897	SAMN14609773	SCU-108	99.6958	100	0.85
GCA_012934495.1	PRJNA624897	SAMN14609774	SCU-109	96.8751	100	0.17
GCA_012934515.1	PRJNA624897	SAMN14609775	SCU-111	98.6614	100	0.54
GCA_012934535.1	PRJNA624897	SAMN14609776	SCU-112	98.6429	100	1.34
GCA_012934555.1	PRJNA624897	SAMN14609778	SCU-116	99.5718	100	1.15
GCA_012934575.1	PRJNA624897	SAMN14609779	SCU-118	96.913	100	0.06
GCA_012934595.1	PRJNA624897	SAMN14609782	SCU-122	99.7048	100	0.65
GCA_012934615.1	PRJNA624897	SAMN14609783	SCU-123	99.6761	100	0.77
GCA_012934635.1	PRJNA624897	SAMN14609784	SCU-124	98.3728	100	0.49
GCA_012934655.2	PRJNA624897	SAMN14609785	SCU-125	98.8206	100	1.02
GCA_012934675.1	PRJNA624897	SAMN14609787	SCU-152	96.6463	100	0.1
GCA_012934695.1	PRJNA624897	SAMN14609790	SCU-301	97.0501	100	0.22
GCA_012934715.1	PRJNA624897	SAMN14609793	SCU-313	96.9647	100	0.13
GCA_012934735.1	PRJNA624897	SAMN14609794	SCU-318	96.7803	99.94	1.7
GCA_012934765.1	PRJNA624897	SAMN14609795	SCU-387	98.6316	100	0.95
GCA_012934785.1	PRJNA624897	SAMN14609800	SCU-484	98.7451	100	0.93
GCA_012934815.1	PRJNA624897	SAMN14609802	SCU-486	96.8866	99.99	0.39
GCA_012935215.1	PRJNA292663	SAMN12359680	CVM N18EC0432	96.7494	100	0.43
GCA_012974525.1	PRJNA628170	SAMN14732738	C21	96.6728	100	0.25
GCA_012974565.1	PRJNA607272	SAMN14125718	SCU-101	98.721	100	1.09
GCA_012974805.1	PRJNA525188	SAMN11042946	ATCC 25922	98.7431	100	0.91
GCA_013004045.1	PRJNA629661	SAMN14785846	HB37	98.4773	100	0.96
GCA_013084945.1	PRJNA624897	SAMN14609791	SCU-306	99.6678	100	1.19
GCA_013085025.1	PRJNA624897	SAMN14609798	SCU-482	96.7642	100	0.31
GCA_013085185.1	PRJNA624897	SAMN14609771	SCU-106	96.635	100	0.15
GCA_013085205.1	PRJNA624897	SAMN14609801	SCU-485	98.8326	100	0.48
GCA_013085865.1	PRJNA624897	SAMN14609792	SCU-308	96.8203	100	0.1
GCA_013085905.3	PRJNA624897	SAMN14609789	SCU-204	98.6417	100	0.95
GCA_013112335.1	PRJNA616250	SAMN14485346	GF3-3	96.9174	100	0
GCA_013122565.1	PRJNA616250	SAMN14485325	GF4-3	96.7866	100	0.17
GCA_013166855.1	PRJNA341475	SAMN14933846	NEBExpress_Iq	96.8135	100	0.12
GCA_013166875.1	PRJNA341475	SAMN14933845	T7Express_Crystal	96.8964	99.99	0.11
GCA_013166895.1	PRJNA341475	SAMN14933843	T7Express_LysY	96.7954	100	0.12
GCA_013166915.1	PRJNA341475	SAMN14933844	T7Express_LysYIq	96.8302	100	0.12
GCA_013166935.1	PRJNA341475	SAMN14933842	NEBExpress	96.7979	100	0.11
GCA_013166955.1	PRJNA341475	SAMN14933841	Nico21(DE3)	96.8147	100	0.13
GCA_013166995.1	PRJNA341475	SAMN14933838	Dam/Dcm	96.7975	100	0.14
GCA_013167035.1	PRJNA341475	SAMN14933837	NEB10-beta	96.7519	100	2.34
GCA_013167055.1	PRJNA341475	SAMN14933836	NEB_Turbo	96.8295	100	0.3
GCA_013167075.1	PRJNA341475	SAMN14933835	NEB5-alpha_F'Iq	96.7629	100	0.75
GCA_013201175.1	PRJNA633463	SAMN14944006	CP131_Sichuan	96.8727	100	0.1
GCA_013201195.1	PRJNA633463	SAMN14944005	CP66-6_Sichuan	96.7805	100	0.16
GCA_013201215.1	PRJNA633463	SAMN14944004	CP61_Sichuan	96.8002	100	0.08
GCA_013201235.1	PRJNA633463	SAMN14944002	CP8-3_Sichuan	96.7781	100	0.13
GCA_013201255.1	PRJNA633463	SAMN14944003	CP55_Sichuan	96.5864	100	0.19
GCA_013201505.1	PRJEB36175	SAMEA6471229		96.7427	100	0.1
GCA_013201525.1	PRJEB36175	SAMEA6471236		96.8145	100	0.03
GCA_013282195.1	PRJNA559807	SAMN13545722	NMBU_ W06E18	96.786	100	4.4
GCA_013282275.1	PRJNA559807	SAMN12560240	NMBU_W05E18	96.6751	100	0.04
GCA_013282335.1	PRJNA559807	SAMN12640810	NMBU-W13E19	96.8678	100	0.16
GCA_013282355.1	PRJNA559807	SAMN12838293	NMBU-W10C18	96.7314	100	0.15
GCA_013305705.1	PRJNA592140	SAMN13412318	ampC_0069	97.2281	100	0.29
GCA_013315675.1	PRJNA624897	SAMN14943547	SCU-176	98.7324	100	0.83
GCA_013315695.1	PRJNA624897	SAMN14943545	SCU-172	97.1574	100	0.78
GCA_013315715.1	PRJNA624897	SAMN14943544	SCU-171	97.4049	100	0.19
GCA_013315735.1	PRJNA624897	SAMN14943543	SCU-115	98.2687	100	1.14
GCA_013315755.1	PRJNA624897	SAMN14943536	SCU-316	96.7559	100	0.21
GCA_013315835.1	PRJNA624897	SAMN14609799	SCU-483	96.567	98.29	0.76
GCA_013315855.1	PRJNA624897	SAMN14609797	SCU-479	98.2896	99.09	3.68
GCA_013315875.1	PRJNA624897	SAMN14609796	SCU-390	98.5942	99.99	4.6
GCA_013315915.1	PRJNA624897	SAMN14609781	SCU-121	98.2143	95.52	3.34
GCA_013315935.1	PRJNA624897	SAMN14609780	SCU-120	97.1751	99.49	1.01
GCA_013315975.1	PRJNA624897	SAMN14609777	SCU-113	96.8772	100	0.2
GCA_013315995.1	PRJNA624897	SAMN14609769	SCU-104	96.7982	100	0.2
GCA_013317085.1	PRJNA580336	SAMN13155539	MS6193	96.5687	100	0.13
GCA_013340785.1	PRJDB8376	SAMD00172786	missing	96.7647	100	0.77
GCA_013340805.1	PRJDB8376	SAMD00172787	missing	96.7717	100	0.87
GCA_013340825.1	PRJDB8376	SAMD00172788	missing	96.7594	100	0.11
GCA_013341335.1	PRJNA624897	SAMN14943542	SCU-488	99.5836	99.69	3.17
GCA_013341355.1	PRJNA624897	SAMN14943541	SCU-487	99.7335	99.93	2.58
GCA_013341375.1	PRJNA624897	SAMN14943534	SCU-103	96.4638	91.38	3.89
GCA_013342905.2	PRJNA218110	SAMN07709929	PNUSAE009425	96.7182	100	0.07
GCA_013342925.1	PRJNA637692	SAMN15150880	LWY24	97.1009	100	0.21
GCA_013357345.1	PRJNA580334	SAMN13155204	MS6192	96.5975	100	0.11
GCA_013357365.1	PRJNA573729	SAMN14449600	RM13322	96.5791	100	0.62
GCA_013368055.1	PRJNA624897	SAMN14943537	SCU-321	96.8518	95.9	0.87
GCA_013371685.1	PRJNA639230	SAMN15229441	AH01	96.7326	100	0.05
GCA_013371725.1	PRJNA639231	SAMN15229442	AH25	96.6186	100	0.22
GCA_013371745.1	PRJNA639233	SAMN15229443	AH62	96.7765	100	0.15
GCA_013372305.1	PRJNA636382	SAMN15075998	EcPF40	98.6243	100	0.73
GCA_013372325.1	PRJNA636382	SAMN15075997	EcPF18	98.2704	100	0.96
GCA_013372345.1	PRJNA636382	SAMN15075996	EcPF16	96.7905	100	0
GCA_013372365.1	PRJNA636382	SAMN15075995	EcPF15	96.8406	100	0.11
GCA_013372385.1	PRJNA636382	SAMN15075994	EcPF14	98.7652	100	1.19
GCA_013372405.1	PRJNA636382	SAMN15075993	EcPF7	98.3522	100	0.54
GCA_013372425.1	PRJNA636382	SAMN15075992	EcPF5	98.6519	100	1.5
GCA_013374235.2	PRJDB5126	SAMD00099774	M505	96.7783	100	0.03
GCA_013374255.1	PRJDB5126	SAMD00157542	YJ1	96.7778	100	0.07
GCA_013374275.1	PRJDB5126	SAMD00157544	YJ3	96.8125	100	0.86
GCA_013374295.2	PRJDB5126	SAMD00157545	YJ4	96.7815	100	0.05
GCA_013374315.1	PRJDB5126	SAMD00157547	YJ6	96.7663	100	0.11
GCA_013374335.1	PRJDB5126	SAMD00157562	F070	96.8119	100	0.07
GCA_013376515.1	PRJNA622869	SAMN14548319	17MR471	96.8049	100	0.21
GCA_013376575.1	PRJNA611848	SAMN14351533	ARL09/232	96.7027	100	0.16
GCA_013376895.1	PRJNA320137	SAMN04917416	357900	96.6649	100	0.07
GCA_013388275.1	PRJNA641257	SAMN15348021	550	96.9505	100	0.66
GCA_013389615.1	PRJNA642337	SAMN15394023	AMSCJX04	96.6906	100	0.58
GCA_013389695.1	PRJNA639233	SAMN15229516	AH65	96.7664	100	0.15
GCA_013390265.1	PRJNA630566	SAMN14840032	M1/5	98.7009	100	2.63
GCA_013391825.1	PRJNA642336	SAMN15394022	AMSCJX03	96.6767	100	0.18
GCA_013393825.1	PRJNA540580	SAMN11547014	FT130	96.5757	100	0.14
GCA_013394575.1	PRJNA630076	SAMN14823672	K56-43-un	98.6212	100	0.65
GCA_013402855.1	PRJNA643009	SAMN15402835	EC2	96.6688	100	0.23
GCA_013402895.1	PRJNA643009	SAMN15410927	EC1	96.9235	100	0.19
GCA_013423805.1	PRJNA634220	SAMN15500044	SY3626C5	96.7473	100	0.04
GCA_013425935.1	PRJNA634220	SAMN15499972	SY3626C1	96.7649	100	0.03
GCA_013425955.1	PRJNA608094	SAMN15502380	2D	97.1277	100	0.54
GCA_013426075.1	PRJNA418674	SAMN08932748	WCHEC035123	96.8181	100	0.2
GCA_013426095.1	PRJNA418674	SAMN09202771	WCHEC035125	96.8037	100	0.21
GCA_013426115.1	PRJNA418674	SAMN15447143	5008	96.733	100	0.07
GCA_013459015.1	PRJNA630096	SAMN14966948	CE1803A	97.3286	99.99	0.24
GCA_013459175.1	PRJNA630096	SAMN14966947	CE1628	97.1211	100	0.32
GCA_013582235.1	PRJNA605147	SAMN15148026	RHB07-C12	96.6548	100	0.23
GCA_013592195.1	PRJNA605147	SAMN15148388	RHB38-C13	96.6737	100	0.74
GCA_013596065.1	PRJNA605147	SAMN15148297	RHB30-C19	96.7453	100	0.03
GCA_013601135.1	PRJNA605147	SAMN15148117	RHB15-C06	96.541	100	0.12
GCA_013602835.1	PRJNA605147	SAMN15148098	RHB13-C14	97.3628	100	0.08
GCA_013694285.1	PRJNA608094	SAMN15548965	1506	96.7296	100	0.24
GCA_013694325.1	PRJNA646833	SAMN15566562	C9	98.1919	100	0.4
GCA_013694345.1	PRJNA634220	SAMN15543098	SY3626_hybrid	96.5994	100	0.04
GCA_013694465.1	PRJNA646832	SAMN15566561	C7	98.1929	100	0.76
GCA_013725375.1	PRJNA605147	SAMN15148749	RHBSTW-00941	98.7473	100	0.74
GCA_013725775.1	PRJNA605147	SAMN15148746	RHBSTW-00933	96.6907	100	0.2
GCA_013726815.1	PRJNA605147	SAMN15148740	RHBSTW-00906	98.7008	100	0.65
GCA_013727075.1	PRJNA605147	SAMN15148739	RHBSTW-00905	96.8028	100	0.5
GCA_013727815.1	PRJNA605147	SAMN15148732	RHBSTW-00895	96.5658	100	0.12
GCA_013728735.1	PRJNA605147	SAMN15148726	RHBSTW-00875	96.7772	100	0.33
GCA_013729295.1	PRJNA605147	SAMN15148722	RHBSTW-00863	96.8384	100	0.18
GCA_013729535.1	PRJNA605147	SAMN15148720	RHBSTW-00860	98.2212	100	1.27
GCA_013730915.1	PRJNA605147	SAMN15148714	RHBSTW-00849	98.7177	100	1.05
GCA_013731515.1	PRJNA605147	SAMN15148710	RHBSTW-00839	98.3577	100	1.8
GCA_013732175.1	PRJNA605147	SAMN15148703	RHBSTW-00822	98.3049	100	1.08
GCA_013735655.1	PRJNA605147	SAMN15148648	RHBSTW-00531	96.6222	100	0.35
GCA_013739975.1	PRJNA605147	SAMN15148652	RHBSTW-00562	96.913	100	0.07
GCA_013740395.1	PRJNA605147	SAMN15148639	RHBSTW-00503	96.6182	100	0.09
GCA_013741635.1	PRJNA605147	SAMN15148577	RHBSTW-00322	96.8943	100	0.15
GCA_013741855.1	PRJNA605147	SAMN15148575	RHBSTW-00320	96.64	100	0.01
GCA_013742135.1	PRJNA605147	SAMN15148573	RHBSTW-00317	96.6989	100	0.01
GCA_013742835.1	PRJNA605147	SAMN15148566	RHBSTW-00304	96.6284	100	0.22
GCA_013744185.1	PRJNA605147	SAMN15148538	RHBSTW-00204	96.6807	100	0.17
GCA_013745955.1	PRJNA605147	SAMN15148677	RHBSTW-00670	96.7686	100	0.24
GCA_013746875.1	PRJNA605147	SAMN15148655	RHBSTW-00573	96.6756	100	0.19
GCA_013748455.1	PRJNA605147	SAMN15148629	RHBSTW-00482	98.2746	100	1.37
GCA_013748665.1	PRJNA605147	SAMN15148620	RHBSTW-00457	98.2366	100	1.25
GCA_013749295.1	PRJNA605147	SAMN15148613	RHBSTW-00440	98.3289	100	1.8
GCA_013749975.1	PRJNA605147	SAMN15148605	RHBSTW-00410	96.5164	100	0.29
GCA_013750375.1	PRJNA605147	SAMN15148598	RHBSTW-00386	96.7795	100	0.16
GCA_013750815.1	PRJNA605147	SAMN15148596	RHBSTW-00372	98.6183	100	1.07
GCA_013751075.1	PRJNA605147	SAMN15148593	RHBSTW-00366	98.3295	100	1.19
GCA_013751495.1	PRJNA605147	SAMN15148591	RHBSTW-00357	96.7292	100	0.1
GCA_013752075.1	PRJNA605147	SAMN15148576	RHBSTW-00321	96.7157	100	0.35
GCA_013752295.1	PRJNA605147	SAMN15148570	RHBSTW-00313	96.8348	100	0.16
GCA_013782445.1	PRJNA605147	SAMN15148765	RHBSTW-01004	98.7736	100	0.98
GCA_013783465.1	PRJNA605147	SAMN15148684	RHBSTW-00687	96.7511	100	0.12
GCA_013783685.1	PRJNA605147	SAMN15148679	RHBSTW-00673	96.7297	100	0.09
GCA_013783905.1	PRJNA605147	SAMN15148672	RHBSTW-00646	98.6904	100	1.66
GCA_013784085.1	PRJNA605147	SAMN15148661	RHBSTW-00601	96.777	100	0.15
GCA_013785265.1	PRJNA605147	SAMN15148623	RHBSTW-00466	98.6925	100	1.35
GCA_013785465.1	PRJNA605147	SAMN15148607	RHBSTW-00423	96.676	100	0.11
GCA_013785665.1	PRJNA605147	SAMN15148599	RHBSTW-00392	96.7595	100	0.12
GCA_013785825.1	PRJNA605147	SAMN15148585	RHBSTW-00343	96.5119	100	0.19
GCA_013786125.1	PRJNA605147	SAMN15148569	RHBSTW-00312	96.7824	100	0.02
GCA_013786165.1	PRJNA605147	SAMN15148565	RHBSTW-00303	96.8336	100	0
GCA_013786785.1	PRJNA605147	SAMN15148532	RHBSTW-00187	96.9842	100	0.01
GCA_013789905.1	PRJNA605147	SAMN15148528	RHBSTW-00180	96.8923	100	0.85
GCA_013790145.1	PRJNA605147	SAMN15148526	RHBSTW-00177	96.7193	100	0.97
GCA_013790245.1	PRJNA605147	SAMN15148525	RHBSTW-00176	96.9914	100	0.9
GCA_013790285.1	PRJNA605147	SAMN15148517	RHBSTW-00152	98.382	100	0.81
GCA_013790405.1	PRJNA605147	SAMN15148515	RHBSTW-00147	98.6176	100	1.38
GCA_013790635.1	PRJNA605147	SAMN15148510	RHBSTW-00139	96.7422	100	0.15
GCA_013791815.1	PRJNA605147	SAMN15148497	RHBSTW-00122	96.7664	100	0.07
GCA_013791985.1	PRJNA605147	SAMN15148499	RHBSTW-00124	96.7549	100	0.03
GCA_013795065.1	PRJNA605147	SAMN15148485	RHBSTW-00102	96.7397	100	0.35
GCA_013795285.1	PRJNA605147	SAMN15148479	RHBSTW-00087	99.5977	100	1.28
GCA_013795545.1	PRJNA605147	SAMN15148475	RHBSTW-00082	98.2028	100	2.01
GCA_013795795.1	PRJNA605147	SAMN15148474	RHBSTW-00081	98.2614	100	1.22
GCA_013796065.1	PRJNA605147	SAMN15148472	RHBSTW-00072	98.8072	100	1.33
GCA_013797045.1	PRJNA605147	SAMN15148461	RHBSTW-00046	96.7263	100	0.1
GCA_013797825.1	PRJNA605147	SAMN15148452	RHBSTW-00014	96.6475	100	0.01
GCA_013798625.1	PRJNA605147	SAMN15148445	RHBSTW-00004	98.3333	100	1.14
GCA_013799025.1	PRJNA605147	SAMN15148441	RHB42-C23	96.7489	100	0.13
GCA_013799205.1	PRJNA605147	SAMN15148440	RHB42-C22	96.9859	100	0.54
GCA_013799505.1	PRJNA605147	SAMN15148439	RHB42-C20	96.631	100	0.11
GCA_013799665.1	PRJNA605147	SAMN15148438	RHB42-C16	96.7144	100	0.09
GCA_013800125.1	PRJNA605147	SAMN15148434	RHB42-C04	97.4639	100	0.23
GCA_013800705.1	PRJNA605147	SAMN15148433	RHB42-C02	96.8478	100	0.35
GCA_013801205.1	PRJNA605147	SAMN15148430	RHB41-C22	96.6824	100	0.1
GCA_013802065.1	PRJNA605147	SAMN15148426	RHB41-C14	96.6007	100	0.26
GCA_013802345.1	PRJNA605147	SAMN15148424	RHB41-C11	96.7094	100	0.51
GCA_013802585.1	PRJNA605147	SAMN15148422	RHB41-C05	96.7637	100	0
GCA_013802865.1	PRJNA605147	SAMN15148423	RHB41-C07	96.8364	100	0
GCA_013803045.1	PRJNA605147	SAMN15148421	RHB41-C03	96.8458	100	0.01
GCA_013803305.1	PRJNA605147	SAMN15148420	RHB41-C01	96.86	100	0.03
GCA_013803545.1	PRJNA605147	SAMN15148419	RHB40-C22	96.6029	100	0.1
GCA_013803745.1	PRJNA605147	SAMN15148418	RHB40-C21	96.9294	100	0.53
GCA_013803905.1	PRJNA605147	SAMN15148415	RHB40-C11	96.9303	100	0.53
GCA_013804065.1	PRJNA605147	SAMN15148417	RHB40-C16	96.9303	100	0.53
GCA_013804245.1	PRJNA605147	SAMN15148414	RHB40-C10	96.6035	100	0.1
GCA_013804445.1	PRJNA605147	SAMN15148413	RHB40-C09	96.6221	100	0.12
GCA_013804645.1	PRJNA605147	SAMN15148412	RHB40-C07	96.9309	100	0.53
GCA_013804865.1	PRJNA605147	SAMN15148411	RHB40-C06	96.9305	100	0.53
GCA_013805085.1	PRJNA605147	SAMN15148409	RHB40-C03	96.6616	100	0.07
GCA_013805285.1	PRJNA605147	SAMN15148410	RHB40-C05	96.9293	100	0.53
GCA_013805505.1	PRJNA605147	SAMN15148408	RHB40-C01	96.6557	100	0.1
GCA_013805885.1	PRJNA605147	SAMN15148406	RHB39-C23	96.7556	100	0.06
GCA_013806085.1	PRJNA605147	SAMN15148404	RHB39-C21	96.6357	100	0.37
GCA_013806305.1	PRJNA605147	SAMN15148405	RHB39-C22	96.5582	100	0.26
GCA_013806525.1	PRJNA605147	SAMN15148403	RHB39-C20	96.6356	100	0.37
GCA_013806725.1	PRJNA605147	SAMN15148402	RHB39-C18	96.7292	100	0.09
GCA_013806925.1	PRJNA605147	SAMN15148401	RHB39-C17	96.6358	100	0.37
GCA_013811655.1	PRJNA605147	SAMN15148400	RHB39-C14	96.5699	100	0.29
GCA_013812015.1	PRJNA605147	SAMN15148396	RHB39-C03	96.8319	100	0.23
GCA_013812225.1	PRJNA605147	SAMN15148394	RHB38-C24	96.588	100	0.15
GCA_013812425.1	PRJNA605147	SAMN15148392	RHB38-C21	96.6329	100	0.1
GCA_013812575.1	PRJNA605147	SAMN15148389	RHB38-C15	96.7154	100	0.19
GCA_013812745.1	PRJNA605147	SAMN15148387	RHB38-C10	96.5331	100	0.17
GCA_013813585.1	PRJNA605147	SAMN15148382	RHB37-C22	96.6774	100	0.19
GCA_013813735.1	PRJNA605147	SAMN15148381	RHB37-C20	96.6309	100	0.07
GCA_013813895.1	PRJNA605147	SAMN15148380	RHB37-C16	96.6306	100	0.07
GCA_013814055.1	PRJNA605147	SAMN15148379	RHB37-C15	96.7587	100	0.07
GCA_013814285.1	PRJNA605147	SAMN15148370	RHB36-C20	96.7057	100	0.7
GCA_013814665.1	PRJNA605147	SAMN15148368	RHB36-C16	96.604	100	0.55
GCA_013814885.1	PRJNA605147	SAMN15148366	RHB36-C10	96.6987	100	0.09
GCA_013815235.1	PRJNA605147	SAMN15148364	RHB36-C07	96.668	100	0.09
GCA_013815445.1	PRJNA605147	SAMN15148362	RHB36-C05	96.72	100	0.14
GCA_013815865.1	PRJNA605147	SAMN15148361	RHB36-C04	96.6406	100	0.11
GCA_013816045.1	PRJNA605147	SAMN15148359	RHB35-C24	96.8272	100	0.46
GCA_013816205.1	PRJNA605147	SAMN15148358	RHB35-C23	96.8461	100	0.02
GCA_013816945.1	PRJNA605147	SAMN15148353	RHB35-C14	96.6609	100	0.03
GCA_013817105.1	PRJNA605147	SAMN15148350	RHB35-C09	96.5913	100	0
GCA_013817315.1	PRJNA605147	SAMN15148348	RHB35-C01	96.8335	100	0.35
GCA_013817645.1	PRJNA605147	SAMN15148345	RHB34-C18	96.6967	100	0.05
GCA_013817865.1	PRJNA605147	SAMN15148344	RHB34-C16	96.7422	100	0.34
GCA_013818065.1	PRJNA605147	SAMN15148343	RHB34-C15	96.7106	100	0
GCA_013818265.1	PRJNA605147	SAMN15148342	RHB34-C14	96.7971	100	0.03
GCA_013818475.1	PRJNA605147	SAMN15148341	RHB34-C12	96.7164	100	0.07
GCA_013818685.1	PRJNA605147	SAMN15148339	RHB34-C08	96.6643	100	0.18
GCA_013818885.1	PRJNA605147	SAMN15148327	RHB33-C08	96.6581	100	0.23
GCA_013819805.1	PRJNA605147	SAMN15148322	RHB32-C19	96.7299	100	0.07
GCA_013819985.1	PRJNA605147	SAMN15148321	RHB32-C18	96.5847	100	0.06
GCA_013820695.1	PRJNA605147	SAMN15148319	RHB32-C15	96.6552	100	0.27
GCA_013821045.1	PRJNA605147	SAMN15148311	RHB31-C22	96.8108	100	0.06
GCA_013821185.1	PRJNA605147	SAMN15148310	RHB31-C19	96.5889	100	0.44
GCA_013821385.1	PRJNA605147	SAMN15148309	RHB31-C18	96.7005	100	0.2
GCA_013821835.1	PRJNA605147	SAMN15148306	RHB31-C15	96.8792	100	0.12
GCA_013821965.1	PRJNA605147	SAMN15148305	RHB31-C14	96.8505	100	0.08
GCA_013822225.1	PRJNA605147	SAMN15148302	RHB31-C07	96.7619	100	0.01
GCA_013822325.1	PRJNA605147	SAMN15148301	RHB31-C04	96.7428	100	0.01
GCA_013822435.1	PRJNA605147	SAMN15148300	RHB31-C02	96.9284	100	0.06
GCA_013822575.1	PRJNA605147	SAMN15148299	RHB31-C01	96.855	100	0.03
GCA_013823125.1	PRJNA605147	SAMN15148338	RHB34-C05	97.1002	100	0.14
GCA_013823335.1	PRJNA605147	SAMN15148337	RHB34-C04	97.9514	100	0.52
GCA_013823545.1	PRJNA605147	SAMN15148336	RHB34-C02	96.7161	100	0.15
GCA_013823705.1	PRJNA605147	SAMN15148335	RHB33-C23	96.7213	100	0.12
GCA_013823865.1	PRJNA605147	SAMN15148334	RHB33-C19	96.6443	100	0.24
GCA_013823975.1	PRJNA605147	SAMN15148333	RHB33-C17	96.6825	100	0.14
GCA_013824185.1	PRJNA605147	SAMN15148331	RHB33-C14	98.4071	100	1.13
GCA_013824345.1	PRJNA605147	SAMN15148330	RHB33-C12	96.6009	100	0.04
GCA_013824535.1	PRJNA605147	SAMN15148329	RHB33-C11	96.5973	100	0.13
GCA_013824695.1	PRJNA605147	SAMN15148328	RHB33-C09	96.6579	100	0.23
GCA_013824825.1	PRJNA605147	SAMN15148296	RHB30-C17	96.6983	100	0.03
GCA_013824985.1	PRJNA605147	SAMN15148295	RHB30-C16	96.7481	100	0.03
GCA_013825245.1	PRJNA605147	SAMN15148294	RHB30-C10	96.5534	100	0.13
GCA_013825525.1	PRJNA605147	SAMN15148293	RHB30-C09	96.5531	100	0.13
GCA_013826725.1	PRJNA605147	SAMN15148285	RHB29-C23	96.6067	100	0.16
GCA_013827205.1	PRJNA605147	SAMN15148284	RHB29-C22	96.9273	100	0.63
GCA_013827445.1	PRJNA605147	SAMN15148282	RHB29-C16	96.607	100	0.16
GCA_013827685.1	PRJNA605147	SAMN15148283	RHB29-C18	96.607	100	0.16
GCA_013827905.1	PRJNA605147	SAMN15148281	RHB29-C15	96.7622	100	0.15
GCA_013828065.1	PRJNA605147	SAMN15148279	RHB29-C09	96.6165	100	0.16
GCA_013828205.1	PRJNA605147	SAMN15148280	RHB29-C10	96.6115	100	0.16
GCA_013828415.1	PRJNA605147	SAMN15148278	RHB29-C08	96.9272	100	0.63
GCA_013828815.1	PRJNA605147	SAMN15148276	RHB29-C05	96.9879	100	0.6
GCA_013828985.1	PRJNA605147	SAMN15148273	RHB28-C20	96.8153	100	0.13
GCA_013829445.1	PRJNA605147	SAMN15148272	RHB28-C19	96.7865	100	0.05
GCA_013829665.1	PRJNA605147	SAMN15148271	RHB28-C15	96.6	100	0.28
GCA_013829905.1	PRJNA605147	SAMN15148270	RHB28-C14	96.7787	100	0.12
GCA_013830125.1	PRJNA605147	SAMN15148268	RHB28-C11	96.8492	100	0.05
GCA_013830345.1	PRJNA605147	SAMN15148267	RHB28-C05	96.7914	100	0
GCA_013830545.1	PRJNA605147	SAMN15148266	RHB28-C04	96.8656	100	0
GCA_013830785.1	PRJNA605147	SAMN15148265	RHB27-C22	97.4644	100	0.58
GCA_013831005.1	PRJNA605147	SAMN15148264	RHB27-C21	96.6065	100	0.19
GCA_013831265.1	PRJNA605147	SAMN15148263	RHB27-C20	96.4314	100	0.23
GCA_013831545.1	PRJNA605147	SAMN15148262	RHB27-C18	96.7896	100	0.03
GCA_013831785.1	PRJNA605147	SAMN15148258	RHB27-C06	96.8476	100	0.02
GCA_013831995.1	PRJNA605147	SAMN15148261	RHB27-C17	96.7967	100	0.03
GCA_013832285.1	PRJNA605147	SAMN15148259	RHB27-C09	96.7723	100	0.13
GCA_013832525.1	PRJNA605147	SAMN15148257	RHB27-C04	96.804	100	0.01
GCA_013832805.1	PRJNA605147	SAMN15148256	RHB27-C02	96.8526	100	0.02
GCA_013832965.1	PRJNA605147	SAMN15148255	RHB27-C01	96.819	100	0.03
GCA_013833155.1	PRJNA605147	SAMN15148253	RHB26-C22	96.7227	100	0.08
GCA_013833345.1	PRJNA605147	SAMN15148252	RHB26-C21	96.6596	100	0.14
GCA_013833585.1	PRJNA605147	SAMN15148251	RHB26-C20	96.6517	100	0.12
GCA_013833805.1	PRJNA605147	SAMN15148250	RHB26-C18	96.6599	100	0.19
GCA_013833985.1	PRJNA605147	SAMN15148249	RHB26-C15	96.6978	100	0.11
GCA_013834305.1	PRJNA605147	SAMN15148248	RHB26-C12	96.6334	100	0.04
GCA_013834965.1	PRJNA605147	SAMN15148243	RHB25-C23	96.6528	100	0.29
GCA_013835205.1	PRJNA605147	SAMN15148242	RHB25-C20	96.6079	100	0.09
GCA_013835405.1	PRJNA605147	SAMN15148241	RHB25-C19	96.7048	100	0.41
GCA_013835585.1	PRJNA605147	SAMN15148240	RHB25-C16	96.5147	100	0.36
GCA_013835785.1	PRJNA605147	SAMN15148239	RHB25-C13	96.5649	100	0.23
GCA_013835945.1	PRJNA605147	SAMN15148238	RHB25-C12	96.8286	100	0.23
GCA_013836945.1	PRJNA605147	SAMN15148234	RHB25-C02	97.1102	100	0.19
GCA_013837165.1	PRJNA605147	SAMN15148232	RHB24-C21	96.59	100	0.08
GCA_013837385.1	PRJNA605147	SAMN15148231	RHB24-C19	96.6361	100	0.04
GCA_013837545.1	PRJNA605147	SAMN15148228	RHB24-C11	96.6224	100	0.08
GCA_013837755.1	PRJNA605147	SAMN15148227	RHB24-C10	96.6255	100	0.07
GCA_013838005.1	PRJNA605147	SAMN15148226	RHB24-C09	96.595	100	0.03
GCA_013883175.1	PRJNA605147	SAMN15148222	RHB24-C04	96.9412	100	0.57
GCA_013883375.1	PRJNA605147	SAMN15148220	RHB24-C01	96.7185	100	0.07
GCA_013883815.1	PRJNA605147	SAMN15148218	RHB23-C18	96.6856	100	0.04
GCA_013884015.1	PRJNA605147	SAMN15148219	RHB23-C24	96.719	100	0.04
GCA_013884255.1	PRJNA605147	SAMN15148217	RHB23-C14	96.6723	100	0.14
GCA_013884475.1	PRJNA605147	SAMN15148215	RHB23-C10	96.8439	100	0.41
GCA_013884735.1	PRJNA605147	SAMN15148216	RHB23-C11	96.6447	100	0.14
GCA_013884935.1	PRJNA605147	SAMN15148214	RHB23-C07	96.6857	100	0.04
GCA_013885155.1	PRJNA605147	SAMN15148213	RHB23-C06	96.73	100	0.11
GCA_013885335.1	PRJNA605147	SAMN15148211	RHB23-C04	96.6856	100	0.04
GCA_013885595.1	PRJNA605147	SAMN15148212	RHB23-C05	96.8139	100	0.38
GCA_013885915.1	PRJNA605147	SAMN15148210	RHB23-C03	97.0364	100	0.87
GCA_013886475.1	PRJNA605147	SAMN15148207	RHB22-C23	96.6548	100	0.35
GCA_013886595.1	PRJNA605147	SAMN15148204	RHB22-C09	96.7588	100	0.05
GCA_013886735.1	PRJNA605147	SAMN15148203	RHB22-C08	96.7416	100	0.04
GCA_013886795.1	PRJNA605147	SAMN15148206	RHB22-C17	96.5617	100	0.14
GCA_013886835.1	PRJNA605147	SAMN15148202	RHB22-C06	96.7371	100	0.12
GCA_013887055.1	PRJNA605147	SAMN15148201	RHB22-C05	96.6003	100	0.14
GCA_013887315.1	PRJNA605147	SAMN15148200	RHB22-C04	96.7449	100	0.7
GCA_013887475.1	PRJNA605147	SAMN15148198	RHB22-C02	96.6401	100	0.38
GCA_013887755.1	PRJNA605147	SAMN15148196	RHB21-C20	96.5732	100	0.1
GCA_013888015.1	PRJNA605147	SAMN15148195	RHB21-C12	96.6545	100	0.15
GCA_013888235.1	PRJNA605147	SAMN15148194	RHB21-C11	96.7342	100	0.12
GCA_013888395.1	PRJNA605147	SAMN15148192	RHB21-C09	96.6367	100	0.7
GCA_013888615.1	PRJNA605147	SAMN15148191	RHB21-C07	96.8664	100	0.56
GCA_013888815.1	PRJNA605147	SAMN15148190	RHB21-C06	96.8662	100	0.56
GCA_013889215.1	PRJNA605147	SAMN15148187	RHB21-C03	96.6933	100	0.21
GCA_013889395.1	PRJNA605147	SAMN15148188	RHB21-C04	96.8663	100	0.56
GCA_013889615.1	PRJNA605147	SAMN15148186	RHB21-C02	96.6271	100	0.12
GCA_013890055.1	PRJNA605147	SAMN15148182	RHB20-C17	96.6825	100	0.08
GCA_013890395.1	PRJNA605147	SAMN15148183	RHB20-C18	96.5473	100	0.12
GCA_013890795.1	PRJNA605147	SAMN15148179	RHB20-C13	96.7986	100	0.01
GCA_013890995.1	PRJNA605147	SAMN15148178	RHB20-C11	96.6291	100	0.23
GCA_013891215.1	PRJNA605147	SAMN15148176	RHB20-C04	96.7961	100	0.01
GCA_013891425.1	PRJNA605147	SAMN15148172	RHB19-C23	96.6648	100	0.08
GCA_013891675.1	PRJNA605147	SAMN15148171	RHB19-C21	96.633	100	0.26
GCA_013891895.1	PRJNA605147	SAMN15148168	RHB19-C13	96.5296	100	0.1
GCA_013892175.1	PRJNA605147	SAMN15148166	RHB19-C10	96.832	100	0.01
GCA_013892635.1	PRJNA605147	SAMN15148161	RHB18-C23	96.5782	100	0.06
GCA_013892855.1	PRJNA605147	SAMN15148160	RHB18-C20	96.7507	100	0.02
GCA_013893055.1	PRJNA605147	SAMN15148159	RHB18-C18	96.6397	100	0.05
GCA_013893255.1	PRJNA605147	SAMN15148156	RHB18-C12	96.6488	100	0.36
GCA_013893495.1	PRJNA605147	SAMN15148154	RHB18-C09	96.5903	100	0.06
GCA_013893695.1	PRJNA605147	SAMN15148150	RHB17-C18	96.7509	100	0.61
GCA_013894415.1	PRJNA605147	SAMN15148147	RHB17-C12	96.5951	100	0.34
GCA_013894775.1	PRJNA605147	SAMN15148145	RHB17-C10	96.7672	100	0.04
GCA_013894975.1	PRJNA605147	SAMN15148144	RHB17-C09	96.7791	100	0.12
GCA_013895235.1	PRJNA605147	SAMN15148143	RHB17-C03	96.5935	100	0.66
GCA_013895455.1	PRJNA605147	SAMN15148142	RHB17-C02	96.7948	100	0.27
GCA_013895855.1	PRJNA605147	SAMN15148141	RHB17-C01	96.613	100	0.28
GCA_013896095.1	PRJNA605147	SAMN15148139	RHB16-C19	96.6374	100	0.12
GCA_013896295.1	PRJNA605147	SAMN15148138	RHB16-C14	96.7264	100	0.1
GCA_013896515.1	PRJNA605147	SAMN15148137	RHB16-C13	96.7352	100	0.41
GCA_013896775.1	PRJNA605147	SAMN15148136	RHB16-C11	96.7329	100	0.62
GCA_013897255.1	PRJNA605147	SAMN15148134	RHB16-C08	96.7068	100	0.62
GCA_013897395.1	PRJNA605147	SAMN15148127	RHB15-C23	96.5152	100	0.34
GCA_013897665.1	PRJNA605147	SAMN15148133	RHB16-C07	96.7209	100	0.62
GCA_013897915.1	PRJNA605147	SAMN15148126	RHB15-C22	96.8922	100	0.11
GCA_013898135.1	PRJNA605147	SAMN15148124	RHB15-C18	96.635	100	0.13
GCA_013898635.1	PRJNA605147	SAMN15148118	RHB15-C07	96.5203	100	0.34
GCA_013898775.1	PRJNA605147	SAMN15148116	RHB14-C23	97.525	100	0.09
GCA_013898915.1	PRJNA605147	SAMN15148114	RHB14-C21	96.7031	100	0.09
GCA_013898935.1	PRJNA605147	SAMN15148115	RHB14-C22	96.7409	100	0.55
GCA_013898995.1	PRJNA605147	SAMN15148110	RHB14-C14	97.5244	100	0.09
GCA_013899015.1	PRJNA605147	SAMN15148107	RHB14-C07	96.6833	100	0.43
GCA_013899055.1	PRJNA605147	SAMN15148100	RHB13-C18	96.7996	100	0.1
GCA_013899075.1	PRJNA605147	SAMN15148099	RHB13-C17	96.8027	100	0.13
GCA_013899095.1	PRJNA605147	SAMN15148096	RHB13-C09	96.7729	100	0
GCA_013899115.1	PRJNA605147	SAMN15148097	RHB13-C13	96.6651	100	0.55
GCA_013899145.1	PRJNA605147	SAMN15148091	RHB13-C03	96.7053	100	0.17
GCA_013899165.1	PRJNA605147	SAMN15148095	RHB13-C08	96.7599	100	0.27
GCA_013899185.1	PRJNA605147	SAMN15148093	RHB13-C06	96.76	100	0.27
GCA_013899205.1	PRJNA605147	SAMN15148111	RHB14-C15	96.749	100	0.55
GCA_013899225.1	PRJNA605147	SAMN15148090	RHB13-C02	96.6673	100	0.17
GCA_013899245.1	PRJNA605147	SAMN15148089	RHB13-C01	96.6929	100	0.17
GCA_013899265.1	PRJNA605147	SAMN15148088	RHB12-C24	96.8112	100	0.09
GCA_013899285.1	PRJNA605147	SAMN15148087	RHB12-C21	96.8139	100	0.31
GCA_013899445.1	PRJNA605147	SAMN15148079	RHB12-C04	96.675	100	0.03
GCA_013899465.1	PRJNA605147	SAMN15148078	RHB12-C02	96.7463	100	0.05
GCA_013899485.1	PRJNA605147	SAMN15148077	RHB12-C01	96.7101	100	0.11
GCA_013899525.1	PRJNA605147	SAMN15148076	RHB11-C24	96.8667	100	0.07
GCA_013899545.1	PRJNA605147	SAMN15148075	RHB11-C23	96.6492	100	0.13
GCA_013899585.1	PRJNA605147	SAMN15148074	RHB11-C17	96.6666	100	0.14
GCA_013899605.1	PRJNA605147	SAMN15148073	RHB11-C16	96.6089	100	0.07
GCA_013899625.1	PRJNA605147	SAMN15148072	RHB11-C15	96.6493	100	0.13
GCA_013899645.1	PRJNA605147	SAMN15148071	RHB11-C13	96.7052	100	0.23
GCA_013899665.1	PRJNA605147	SAMN15148067	RHB11-C04	96.8094	100	0.27
GCA_013899705.1	PRJNA605147	SAMN15148065	RHB10-C20	96.6285	100	0.2
GCA_013899725.1	PRJNA605147	SAMN15148064	RHB10-C19	96.5364	100	0.13
GCA_013899745.1	PRJNA605147	SAMN15148062	RHB10-C17	96.6298	100	0.2
GCA_013899765.1	PRJNA605147	SAMN15148059	RHB10-C09	96.5925	100	0.11
GCA_013899785.1	PRJNA605147	SAMN15148060	RHB10-C12	96.5985	100	0.88
GCA_013899805.1	PRJNA605147	SAMN15148057	RHB10-C07	96.6284	100	0.2
GCA_013899825.1	PRJNA605147	SAMN15148056	RHB10-C05	96.9835	100	0.55
GCA_013899865.1	PRJNA605147	SAMN15148054	RHB09-C24	96.5838	100	0.23
GCA_013899885.1	PRJNA605147	SAMN15148053	RHB09-C23	96.6677	100	0.07
GCA_013899905.1	PRJNA605147	SAMN15148052	RHB09-C22	96.7396	100	0.07
GCA_013899925.1	PRJNA605147	SAMN15148050	RHB09-C20	96.6169	100	0.14
GCA_013899945.1	PRJNA605147	SAMN15148049	RHB09-C18	96.7254	100	0.15
GCA_013899965.1	PRJNA605147	SAMN15148048	RHB09-C16	96.7329	100	0.11
GCA_013899985.1	PRJNA605147	SAMN15148045	RHB09-C13	96.662	100	0.1
GCA_013900005.1	PRJNA605147	SAMN15148047	RHB09-C15	96.6997	100	0.1
GCA_013900025.1	PRJNA605147	SAMN15148042	RHB08-C24	96.7201	100	0.7
GCA_013900045.1	PRJNA605147	SAMN15148041	RHB08-C23	96.5401	100	0.26
GCA_013900065.1	PRJNA605147	SAMN15148040	RHB08-C21	96.7346	100	0.14
GCA_013900085.1	PRJNA605147	SAMN15148037	RHB08-C16	95.6671	100	0.06
GCA_013900105.1	PRJNA605147	SAMN15148034	RHB08-C12	96.5432	100	0.18
GCA_013900125.1	PRJNA605147	SAMN15148030	RHB07-C22	96.7275	100	0.2
GCA_013900145.1	PRJNA605147	SAMN15148033	RHB08-C09	96.7337	100	0.07
GCA_013900165.1	PRJNA605147	SAMN15148029	RHB07-C17	96.7344	100	0.06
GCA_013900185.1	PRJNA605147	SAMN15148020	RHB07-C03	96.5807	100	0.09
GCA_013900205.1	PRJNA605147	SAMN15148027	RHB07-C14	96.6055	100	0.13
GCA_013900225.1	PRJNA605147	SAMN15148023	RHB07-C06	96.6718	100	0.06
GCA_013900245.1	PRJNA605147	SAMN15148021	RHB07-C04	97.1111	100	0.31
GCA_013900265.1	PRJNA605147	SAMN15148018	RHB06-C20	96.5687	100	0.1
GCA_013900285.1	PRJNA605147	SAMN15148017	RHB06-C19	96.5741	100	0.11
GCA_013900305.1	PRJNA605147	SAMN15148016	RHB06-C17	96.569	100	0.1
GCA_013900325.1	PRJNA605147	SAMN15148015	RHB06-C11	96.569	100	0.1
GCA_013900345.1	PRJNA605147	SAMN15148012	RHB06-C07	96.7164	100	0.23
GCA_013921705.1	PRJNA605147	SAMN15148009	RHB06-C04	96.7146	100	0.23
GCA_013921965.1	PRJNA605147	SAMN15148008	RHB06-C03	96.6187	100	0.06
GCA_013922265.1	PRJNA605147	SAMN15147994	RHB04-C22	96.7446	100	0.22
GCA_013922565.1	PRJNA605147	SAMN15147995	RHB05-C01	96.5681	100	0.11
GCA_013922765.1	PRJNA605147	SAMN15147986	RHB04-C06	96.6655	100	0.3
GCA_013922965.1	PRJNA605147	SAMN15147977	RHB03-C08	96.8554	100	0
GCA_013923405.1	PRJNA605147	SAMN15147965	RHB02-C10	96.8718	100	0.4
GCA_013996575.1	PRJNA605147	SAMN15147984	RHB04-C01	96.646	100	0.36
GCA_013996855.1	PRJNA605147	SAMN15147979	RHB03-C12	96.8186	100	0.4
GCA_014058445.2	PRJNA643697	SAMN15423745	MBT-5	96.5833	100	0.41
GCA_014075335.1	PRJNA610125	SAMN14278032	1990-01-01	96.5994	100	0.01
GCA_014075475.1	PRJNA610125	SAMN14278031	1974-02-01	96.8444	100	0.07
GCA_014075595.1	PRJNA610125	SAMN14278030	1963-02-01	96.8548	100	0.03
GCA_014075795.1	PRJNA610125	SAMN14278029	1958-03-01	96.8077	100	0.1
GCA_014075915.1	PRJNA610125	SAMN14278028	1933-06-01	96.7939	100	0.11
GCA_014076685.2	PRJNA554886	SAMN12285857	1409	96.7213	100	0.13
GCA_014108885.1	PRJNA605147	SAMN15148011	RHB06-C06	96.7166	100	0.23
GCA_014108905.1	PRJNA605147	SAMN15147991	RHB04-C17	96.5883	100	0.18
GCA_014108925.1	PRJNA605147	SAMN15147990	RHB04-C13	96.759	100	0.22
GCA_014108945.1	PRJNA605147	SAMN15147987	RHB04-C08	96.6404	100	0.06
GCA_014108965.1	PRJNA605147	SAMN15147980	RHB03-C16	96.8945	100	0.05
GCA_014108985.1	PRJNA605147	SAMN15147976	RHB03-C06	96.8351	100	0
GCA_014109005.1	PRJNA605147	SAMN15147975	RHB03-C05	96.8205	100	0
GCA_014109025.1	PRJNA605147	SAMN15147974	RHB03-C04	96.8249	100	0
GCA_014109045.1	PRJNA605147	SAMN15147970	RHB02-C19	96.6171	100	0.67
GCA_014109065.1	PRJNA605147	SAMN15147963	RHB02-C06	96.84	100	0.4
GCA_014109085.1	PRJNA605147	SAMN15147964	RHB02-C09	96.8418	100	0.4
GCA_014109105.1	PRJNA605147	SAMN15147962	RHB02-C04	96.8958	100	0.58
GCA_014109125.1	PRJNA605147	SAMN15147960	RHB02-C02	96.8346	100	0.4
GCA_014109285.1	PRJNA605147	SAMN15147958	RHB01-C23	96.6341	100	0.15
GCA_014109385.1	PRJNA605147	SAMN15147957	RHB01-C21	96.6615	100	0.16
GCA_014109545.1	PRJNA605147	SAMN15147955	RHB01-C18	96.6411	100	0.15
GCA_014109625.1	PRJNA605147	SAMN15147954	RHB01-C17	96.6165	100	0.15
GCA_014109645.1	PRJNA605147	SAMN15147953	RHB01-C09	96.5848	100	0.08
GCA_014109665.1	PRJNA605147	SAMN15147948	RHB01-C04	96.5659	100	0.08
GCA_014109685.1	PRJNA605147	SAMN15147952	RHB01-C08	96.6235	100	0.15
GCA_014117345.2	PRJNA602597	SAMN13901561	E2348/69	98.1887	100	0.54
GCA_014117405.1	PRJNA647651	SAMN15595090	BUCT2930	96.7614	100	0.13
GCA_014131475.1	PRJNA592372	SAMN13423076	US32	98.6935	100	1.4
GCA_014131495.1	PRJNA592372	SAMN09405653	19	98.8353	100	1.03
GCA_014131515.1	PRJNA592372	SAMN09405647	V7	98.8568	100	0.71
GCA_014131535.1	PRJNA592372	SAMN13423075	US31	98.6551	100	0.9
GCA_014131555.1	PRJNA592372	SAMN13423073	US29	98.7047	100	1.48
GCA_014131575.1	PRJNA592372	SAMN13423058	US12	98.68	100	1.23
GCA_014131595.1	PRJNA592372	SAMN13423049	US03	98.7064	100	0.95
GCA_014131615.1	PRJNA592372	SAMN13422983	78-Pyelo	98.6313	100	1.99
GCA_014131635.1	PRJNA592372	SAMN13422981	6-Pyelo	98.8174	100	0.95
GCA_014131655.1	PRJNA592372	SAMN13422969	2-Pyelo	96.8837	100	0.05
GCA_014157395.1	PRJDB6962	SAMD00194359	WP2-W18-ESBL-10	96.8786	100	0.01
GCA_014160155.1	PRJDB6962	SAMD00194507	WP5-S17-ESBL-11	96.7699	100	0.09
GCA_014162235.1	PRJDB6962	SAMD00194600	WP8-S17-ESBL-08	96.8406	100	0.25
GCA_014168595.1	PRJDB6962	SAMD00194346	WP2-W18-CRE-03	96.9215	100	0.02
GCA_014168675.1	PRJDB6962	SAMD00194357	WP2-W18-ESBL-08	97.2019	100	0.3
GCA_014168735.1	PRJDB6962	SAMD00194371	WP2-S18-ESBL-07	96.5599	100	0.14
GCA_014168755.1	PRJDB6962	SAMD00194372	WP2-S18-ESBL-08	96.7844	100	0.19
GCA_014168775.1	PRJDB6962	SAMD00194405	WP3-W18-CRE-03	98.6097	100	0.86
GCA_014168835.1	PRJDB6962	SAMD00194413	WP3-W18-ESBL-07	98.3021	100	1.21
GCA_014168855.1	PRJDB6962	SAMD00194414	WP3-W18-ESBL-08	96.694	100	0.17
GCA_014168935.1	PRJDB6962	SAMD00194426	WP3-S18-ESBL-07	96.8563	100	0.01
GCA_014168955.1	PRJDB6962	SAMD00194427	WP3-S18-ESBL-08	98.3856	100	1.04
GCA_014168975.1	PRJDB6962	SAMD00194428	WP3-S18-ESBL-09	96.7779	100	0.08
GCA_014169015.1	PRJDB6962	SAMD00194451	WP4-S17-ESBL-03	98.3026	100	0.66
GCA_014169035.1	PRJDB6962	SAMD00194455	WP4-S17-ESBL-08	97.0009	100	0.07
GCA_014169095.1	PRJDB6962	SAMD00194467	WP4-W18-ESBL-08	98.2711	100	1.04
GCA_014169115.1	PRJDB6962	SAMD00194468	WP4-W18-ESBL-09	96.8343	100	0.03
GCA_014169155.1	PRJDB6962	SAMD00194482	WP4-S18-ESBL-08	96.7243	100	0.16
GCA_014169175.1	PRJDB6962	SAMD00194483	WP4-S18-ESBL-09	97.1614	100	0.49
GCA_014169195.1	PRJDB6962	SAMD00194506	WP5-S17-ESBL-10	96.8148	100	0.08
GCA_014169275.1	PRJDB6962	SAMD00194523	WP5-W18-ESBL-11	96.8681	100	0.06
GCA_014169395.1	PRJDB6962	SAMD00194533	WP5-S18-ESBL-07	96.8522	100	0.05
GCA_014169415.1	PRJDB6962	SAMD00194534	WP5-S18-ESBL-08	97.1753	100	0.43
GCA_014169435.1	PRJDB6962	SAMD00194535	WP5-S18-ESBL-09	98.2252	100	0.8
GCA_014169455.1	PRJDB6962	SAMD00194553	WP7-S17-ESBL-01	96.8297	100	0.14
GCA_014169475.1	PRJDB6962	SAMD00194555	WP7-S17-ESBL-04	96.7382	100	0.1
GCA_014169575.1	PRJDB6962	SAMD00194579	WP7-S18-ESBL-09	96.7796	100	0.12
GCA_014169595.1	PRJDB6962	SAMD00194597	WP8-S17-ESBL-05	96.6758	100	0.12
GCA_014169615.1	PRJDB6962	SAMD00194604	WP8-S17-ESBL-12	96.9339	100	0.23
GCA_014169695.1	PRJDB6962	SAMD00194621	WP8-S18-CRE-02	96.8337	100	0.18
GCA_014169775.1	PRJDB6962	SAMD00194629	WP8-S18-ESBL-07	96.7711	100	0.24
GCA_014169855.1	PRJDB6962	SAMD00194670	WP9-S17-ESBL-11	96.7557	100	0.25
GCA_014169895.1	PRJDB6962	SAMD00194704	BEC1-S17-ESBL-07	96.7631	100	0.07
GCA_014169915.1	PRJDB6962	SAMD00194706	BEC1-S17-ESBL-09	96.8272	100	0.28
GCA_014169995.1	PRJNA636827	SAMN15086849	IDR1900005638-01-02	96.805	100	0.1
GCA_014170595.1	PRJNA596173	SAMN13613902	276.2	97.4934	99.97	0.61
GCA_014170615.1	PRJNA596173	SAMN13613900	181.1	97.4617	100	0.51
GCA_014170675.1	PRJNA596173	SAMN13613898	64.1	97.4858	100	0.6
GCA_014170695.1	PRJNA596173	SAMN13613897	56.2	97.4126	99.98	0.81
GCA_014170715.1	PRJNA596173	SAMN13613896	34.1	96.7578	99.99	0.08
GCA_014170735.1	PRJNA596173	SAMN13613895	162.2	96.6722	100	0
GCA_014170945.1	PRJNA596173	SAMN13613890	101.3	96.8008	100	1.69
GCA_014170975.1	PRJNA596173	SAMN13613889	268.2	96.8696	100	0.02
GCA_014171015.1	PRJDB6962	SAMD00194481	WP4-S18-ESBL-07	96.8501	100	0.95
GCA_014189395.1	PRJNA534306	SAMN11506046	N18-04097	96.8872	100	0.08
GCA_014295215.1	PRJNA650131	SAMN15693150	G8	96.7309	100	0.48
GCA_014295235.1	PRJNA650131	SAMN15693149	G6/7	96.715	100	0.49
GCA_014295255.1	PRJNA650131	SAMN15693147	G4/9	96.7357	100	0.17
GCA_014295275.1	PRJNA650131	SAMN15693146	G3/10	96.681	100	0.22
GCA_014295295.1	PRJNA650131	SAMN15693148	G5	96.8775	100	0.14
GCA_014295315.1	PRJNA650131	SAMN15693145	G1/2	96.7606	100	0.24
GCA_014338505.1	PRJNA658821	SAMN15889825	MFDpir	96.824	100	0.18
GCA_014338525.1	PRJNA658821	SAMN15889824	ST18	96.8107	100	0
GCA_014361285.1	PRJNA659360	SAMN15903653	EC96	96.8461	100	0.24
GCA_014522225.1	PRJNA608094	SAMN14164122	EC931	96.781	100	0.28
GCA_014522245.1	PRJNA643643	SAMN15421091	UPEC_U013	98.7354	100	1.21
GCA_014541045.1	PRJNA662022	SAMN16073343	DA61218	98.6465	100	1.44
GCA_014605875.1	PRJNA658456	SAMN15871861	EC93	96.6593	100	0.8
GCA_014607515.1	PRJNA483500	SAMN07977663	RM9872-C1	96.6631	100	0.18
GCA_014622725.1	PRJNA661386	SAMN16056871	LD67-1	97.1522	100	0.33
GCA_014656605.1	PRJNA662169	SAMN16077359	M11957	96.7728	100	0.19
GCA_014656625.1	PRJNA662169	SAMN16077358	M00057	96.8202	100	0.2
GCA_014679325.1	PRJDB10417	SAMD00241721	missing	96.7926	100	0.1
GCA_014705965.1	PRJNA655572	SAMN15743069	WEM25	96.7061	100	0.34
GCA_014794165.1	PRJNA605147	SAMN15147985	RHB04-C05	96.6647	100	0.07
GCA_014805805.1	PRJNA664712	SAMN16231001	SMBL	96.596	100	0.09
GCA_014825845.1	PRJNA294158	SAMN16202109	20R2R	96.5214	100	0.4
GCA_014826015.1	PRJNA644256	SAMN15455438	JS316	96.7802	100	0.45
GCA_014854575.1	PRJNA666127	SAMN16279676	C311	96.5082	100	0.36
GCA_014854635.1	PRJNA665137	SAMN16242922	L3Cip3	96.8002	100	0.15
GCA_014854675.1	PRJNA666028	SAMN16277032	K_EC180	96.7945	100	0.04
GCA_014858525.1	PRJNA664911	SAMN16237063	UTI89	99.6571	100	0.7
GCA_014863625.1	PRJNA666010	SAMN16090674	AML001_ev03	96.7833	100	0.14
GCA_014863645.1	PRJNA666010	SAMN16090673	AML001_ev02	96.7909	100	0.14
GCA_014863665.1	PRJNA666010	SAMN16090672	AML001_ev01	96.7908	100	0.14
GCA_014863685.1	PRJNA666010	SAMN16090671	AML001_par	96.7833	100	0.14
GCA_014863705.1	PRJNA666010	SAMN16090670	AML003_ev03	96.7872	100	0.14
GCA_014863725.1	PRJNA666010	SAMN16090669	AML003_ev02	96.7832	100	0.14
GCA_014863745.1	PRJNA666010	SAMN16090668	AML003_ev01	96.7809	100	0.14
GCA_014863765.1	PRJNA666010	SAMN16090666	AML002_ev03	96.8121	100	0.14
GCA_014863785.1	PRJNA666010	SAMN16090667	AML003_par	96.7833	100	0.14
GCA_014863805.1	PRJNA666010	SAMN16090665	AML002_ev02	96.8018	100	0.14
GCA_014863825.1	PRJNA666010	SAMN16090664	AML002_ev01	96.8161	100	0.14
GCA_014863845.1	PRJNA666010	SAMN16090663	AML002_par	96.7833	100	0.14
GCA_014904135.2	PRJNA663118	SAMN16120650	NT1N34	96.7106	100	0
GCA_014904145.2	PRJNA663118	SAMN16120652	NT1W25	96.6684	100	0.04
GCA_014904175.2	PRJNA663118	SAMN16120648	NT1N28	96.7306	100	0.84
GCA_014904185.2	PRJNA663118	SAMN16120651	NT1W22	96.6371	100	0.13
GCA_014904215.2	PRJNA663118	SAMN16120649	NT1N31	96.6855	100	0
GCA_014904235.2	PRJNA663118	SAMN16120647	NT1N25	96.6291	100	0.03
GCA_014904265.2	PRJNA663118	SAMN16120645	NT1F34	96.7744	100	0.95
GCA_014904315.2	PRJNA663118	SAMN16120643	NT1F25	96.7744	100	0.03
GCA_014904435.2	PRJNA663118	SAMN16120638	NT1F10	96.6348	100	0.04
GCA_014930915.1	PRJNA667970	SAMN16393114	KC-Dl-1	98.7039	100	1.18
GCA_014962565.1	PRJNA662169	SAMN16435111	M7424	96.8241	100	0.34
GCA_015033265.1	PRJNA668015	SAMN16393371	ERP001	98.6536	100	0.89
GCA_015135355.1	PRJDB9036	SAMD00195871	STW0522-31	96.7948	100	0.07
GCA_015136715.1	PRJDB9036	SAMD00195931	STN0717-11	96.8186	100	0.17
GCA_015136895.1	PRJDB9036	SAMD00195939	STN0717-20	96.8452	100	0.16
GCA_015138575.1	PRJDB9036	SAMD00196001	THO-003	98.3012	100	1.12
GCA_015138955.1	PRJDB9036	SAMD00196004	THO-006	98.7719	100	0.73
GCA_015139155.1	PRJDB9036	SAMD00196006	THO-008	96.81	100	0.16
GCA_015139375.1	PRJDB9036	SAMD00196008	THO-010	96.7804	100	0.81
GCA_015139735.1	PRJDB9036	SAMD00196013	THO-015	98.322	100	1.33
GCA_015241315.1	PRJNA292663	SAMN16533957	18TN10VL01-EC	96.8191	100	0.09
GCA_015241535.1	PRJNA292663	SAMN16533954	18GA07VL08-EC	96.5828	100	0.26
GCA_015241835.1	PRJNA292663	SAMN16533953	18GA07VL07-EC	96.71	100	0.11
GCA_015242035.1	PRJNA292663	SAMN16533952	18MD05VL07 005213EC	96.9733	100	0.27
GCA_015242275.1	PRJNA292663	SAMN16533951	18SC05VL02-EC	96.7682	100	0.1
GCA_015242435.1	PRJNA292663	SAMN16533950	18SC04V04-EC	96.619	100	0.16
GCA_015242675.1	PRJNA292663	SAMN16533949	18SC04V02-EC	96.6185	100	0.09
GCA_015244435.1	PRJNA565752	SAMN12097412	2492	96.7623	100	0.56
GCA_015290725.1	PRJNA673751	SAMN16622485	25DN	98.6946	100	0.55
GCA_015291785.1	PRJNA486544	SAMN09852207	R1	96.5163	100	0.21
GCA_015508805.1	PRJDB7390	SAMD00197816	JE86-ST02	96.6389	100	0.29
GCA_015509005.1	PRJDB7390	SAMD00197820	JE86-ST05	96.6484	100	0.34
GCA_015571535.1	PRJNA662792	SAMN16304268	Res13-Sevr-PER07-33	96.6475	100	1
GCA_015571555.1	PRJNA662792	SAMN16304267	Res13-Sevr-PER06-05-b-A	96.7848	100	0.1
GCA_015571615.1	PRJNA662792	SAMN16304239	Res13-Lact-PER12-33-A	96.7635	100	0.1
GCA_015571635.1	PRJNA662792	SAMN16304231	Res13-Lact-PER04-33	96.763	100	0.09
GCA_015571655.1	PRJNA662792	SAMN16304229	Res13-Lact-PER02-33	96.7997	100	0.1
GCA_015571755.1	PRJNA662792	SAMN16304185	Res13-Lact-PEA14-20	96.6618	100	0.1
GCA_015571775.1	PRJNA662792	SAMN16304175	Res13-Lact-PEA06-10	96.6689	100	0.1
GCA_015571815.1	PRJNA662792	SAMN16304205	Res13-Lact-PEB14-36	96.7577	100	0.04
GCA_015571835.1	PRJNA662792	SAMN16304193	Res13-Lact-PEB01-20	96.8084	100	0.08
GCA_015571875.1	PRJNA662792	SAMN16304147	Res13-Lact-ER02-39	96.7577	100	0.09
GCA_015571955.1	PRJNA662792	SAMN16304132	Res13-Lact-EB12-05	96.7701	100	0.04
GCA_015649805.1	PRJNA670589	SAMN16520638	20	97.1736	100	0.44
GCA_015843075.1	PRJNA642190	SAMN15391109	W60	96.8396	100	0.15
GCA_015910185.1	PRJNA599404	SAMN13747522	Eco-15	98.3247	100	0.73
GCA_016026195.1	PRJNA231221	SAMN13450476	FDAARGOS_946	96.6227	100	0.41
GCA_016026215.1	PRJNA231221	SAMN13450475	FDAARGOS_945	96.5118	100	0.28
GCA_016026235.1	PRJNA231221	SAMN13450474	FDAARGOS_944	96.5651	100	0.03
GCA_016026335.1	PRJNA231221	SAMN13450473	FDAARGOS_943	96.6443	100	0.26
GCA_016026375.1	PRJNA231221	SAMN13450471	FDAARGOS_941	96.4027	100	0.41
GCA_016126995.1	PRJNA231221	SAMN16357227	FDAARGOS_1058	96.7357	100	0.29
GCA_016127695.1	PRJNA231221	SAMN16357228	FDAARGOS_1059	96.5228	100	0.48
GCA_016132505.1	PRJNA661981	SAMN16072565	ZLWT	98.7002	100	0.91
GCA_016237425.1	PRJNA662792	SAMN16304201	Res13-Lact-PEB09-33	96.6435	100	0.27
GCA_016403625.2	PRJNA682534	SAMN16993387	STEC2018-607	96.571	100	0.66
GCA_016403675.2	PRJNA682534	SAMN16993384	STEC2018-553	96.5259	100	0.6
GCA_016403875.2	PRJNA682534	SAMN16993373	STEC2017-197	96.6335	100	0.24
GCA_016403975.2	PRJNA682534	SAMN16993369	STEC17-190	96.6467	100	0.15
GCA_016404015.2	PRJNA682534	SAMN16993368	STEC17-183	96.5311	100	0.41
GCA_016404165.2	PRJNA682534	SAMN16993361	S19-651	96.6313	100	0.21
GCA_016404325.2	PRJNA682534	SAMN16993351	S19-141	96.4453	100	0.25
GCA_016404405.2	PRJNA682534	SAMN16993348	P15-385	96.6099	100	0.27
GCA_016404485.2	PRJNA682534	SAMN16993346	2018-166	96.5537	100	0.33
GCA_016432785.1	PRJNA473419	SAMN15945290	1EC213	96.7398	100	0.39
GCA_016432805.1	PRJNA473419	SAMN15945289	1EC187	96.8522	100	0.67
GCA_016446335.1	PRJNA604918	SAMN14049568	QEC11-421	96.8085	100	0.17
GCA_016592875.1	PRJDB8858	SAMD00233763	2018-18.25PC	96.7177	100	0.15
GCA_016598635.1	PRJNA687619	SAMN17151035	TCM3e1	97.1715	100	0.35
GCA_016629485.1	PRJDB10853	SAMD00260480	TA8571	96.7743	100	0.11
GCA_016659085.1	PRJNA68161	SAMN17265879	CV601	96.7715	100	0.15
GCA_016696665.1	PRJNA691468	SAMN17293653	U90	96.6163	100	0.11
GCA_016728085.1	PRJNA231221	SAMN16357246	FDAARGOS_1077	96.6876	100	0.7
GCA_016757655.1	PRJNA692547	SAMN17348805	M-17	98.8167	100	0.61
GCA_016767775.1	PRJNA622257	SAMN14503865	MS1170	98.8928	100	0.65
GCA_016767925.1	PRJNA421191	SAMN08161307	503046	96.5128	100	1.06
GCA_016772495.1	PRJNA670073	SAMN16387487	EF7-18-58	96.7326	99.99	0.16
GCA_016774415.1	PRJNA692573	SAMN17349263	J53-p1-pV-hybrid-1	96.7387	100	0.18
GCA_016775805.1	PRJNA691727	SAMN17373201	RIVM_C030256	96.9399	100	0.06
GCA_016775825.1	PRJNA691727	SAMN17373197	RIVM_C029952	96.7524	100	0.01
GCA_016775845.1	PRJNA691727	SAMN17373181	RIVM_C018567	96.7604	100	0
GCA_016775865.1	PRJNA691727	SAMN17373202	RIVM_C030300	96.8226	100	0.24
GCA_016775885.1	PRJNA691727	SAMN17373205	RIVM_C030453	96.8683	100	0.11
GCA_016775905.1	PRJNA691727	SAMN17373204	RIVM_C030443	96.9417	100	0.04
GCA_016775925.1	PRJNA691727	SAMN17373198	RIVM_C029324	98.695	100	0.75
GCA_016775945.1	PRJNA691727	SAMN17373188	RIVM_C029020	96.9128	100	0.05
GCA_016775965.1	PRJNA691727	SAMN17373196	RIVM_C029951	96.7629	100	0.15
GCA_016775985.1	PRJNA691727	SAMN17373203	RIVM_C030371	96.9525	100	0.03
GCA_016776005.1	PRJNA691727	SAMN17373199	RIVM_C029494	97.2523	100	0.24
GCA_016776025.1	PRJNA691727	SAMN17373200	RIVM_C030197	96.8005	100	0.24
GCA_016776045.1	PRJNA691727	SAMN17373180	RIVM_C018563	96.7958	100	0.13
GCA_016776065.1	PRJNA691727	SAMN17373173	RIVM_C017997	96.7902	100	0.08
GCA_016776085.1	PRJNA691727	SAMN17373190	RIVM_C028613	96.8111	100	0.02
GCA_016776105.1	PRJNA691727	SAMN17373195	RIVM_C029042	96.8171	100	0.04
GCA_016776125.1	PRJNA691727	SAMN17373185	RIVM_C028497	98.7293	100	0.69
GCA_016776145.1	PRJNA691727	SAMN17373187	RIVM_C028568	96.8664	100	0.05
GCA_016776165.1	PRJNA691727	SAMN17373189	RIVM_C029033	96.8646	100	0.09
GCA_016776185.1	PRJNA691727	SAMN17373193	RIVM_C028786	98.7342	100	0.76
GCA_016776205.1	PRJNA691727	SAMN17373194	RIVM_C028803	96.747	100	0.01
GCA_016776225.1	PRJNA691727	SAMN17373192	RIVM_C028724	98.7221	100	0.77
GCA_016776245.1	PRJNA691727	SAMN17373186	RIVM_C028536	96.7517	100	0.14
GCA_016776265.1	PRJNA691727	SAMN17373182	RIVM_C018576	96.9577	100	0.06
GCA_016776285.1	PRJNA691727	SAMN17373191	RIVM_C028620	98.7151	100	0.77
GCA_016776305.1	PRJNA691727	SAMN17373172	RIVM_C017887	98.6505	100	0.78
GCA_016776325.1	PRJNA691727	SAMN17373183	RIVM_C018583	96.8574	100	0.01
GCA_016776345.1	PRJNA691727	SAMN17373178	RIVM_C018404	96.7307	100	0.11
GCA_016776365.1	PRJNA691727	SAMN17373177	RIVM_C018249	96.84	100	0.02
GCA_016776385.1	PRJNA691727	SAMN17373176	RIVM_C018220	96.7239	100	0.07
GCA_016779865.1	PRJNA691727	SAMN17373184	RIVM_C018699	96.7652	100	0.04
GCA_016780285.1	PRJNA691727	SAMN17373164	RIVM_C011532	96.6846	100	0.11
GCA_016780415.1	PRJNA691727	SAMN17373165	RIVM_C012087	96.8396	100	0.17
GCA_016780575.1	PRJNA691727	SAMN17497583	RIVM_C018707	96.7872	100	0.02
GCA_016780725.1	PRJNA659030	SAMN15896202	EE72d	96.8534	100	0.06
GCA_016803855.1	PRJNA577622	SAMN13031455	RUT3575	96.8217	100	0.04
GCA_016803875.1	PRJNA362852	SAMN13164804	FHI_NMBU_11	96.5885	100	0.6
GCA_016803915.1	PRJNA593384	SAMN13476489	FHI_NMBU_10	96.4712	100	0.41
GCA_016806005.1	PRJNA362247	SAMN06236803	XH988	96.7293	100	0.36
GCA_016806025.1	PRJNA362247	SAMN06236835	XH993	96.7801	100	0.13
GCA_016806045.1	PRJNA362247	SAMN06240306	XH992	97.0758	100	0.56
GCA_016864175.1	PRJNA577015	SAMN13017016	DE17	99.5131	100	1.18
GCA_016888925.1	PRJNA231221	SAMN16357402	FDAARGOS_1260	98.6755	100	1.15
GCA_016888965.1	PRJNA231221	SAMN16357403	FDAARGOS_1261	98.7751	100	0.85
GCA_016889025.1	PRJNA231221	SAMN16357393	FDAARGOS_1251	98.7204	100	0.56
GCA_016889045.1	PRJNA231221	SAMN16357397	FDAARGOS_1255	98.7628	100	0.49
GCA_016889085.1	PRJNA231221	SAMN16357398	FDAARGOS_1256	98.6021	100	0.62
GCA_016889105.1	PRJNA231221	SAMN16357396	FDAARGOS_1254	98.8057	100	0.59
GCA_016889125.1	PRJNA231221	SAMN16357391	FDAARGOS_1249	96.7457	100	0.14
GCA_016889185.1	PRJNA231221	SAMN16357399	FDAARGOS_1257	98.6292	100	0.63
GCA_016889265.1	PRJNA231221	SAMN16357406	FDAARGOS_1264	98.4216	100	1.06
GCA_016889325.1	PRJNA231221	SAMN16357400	FDAARGOS_1258	98.8037	100	0.74
GCA_016889485.1	PRJNA700519	SAMN17833238	E41	96.5928	100	0.12
GCA_016889505.1	PRJNA700460	SAMN17832021	ECY44	96.55	99.86	0.01
GCA_016889525.1	PRJNA700503	SAMN17833015	EA7	96.7221	100	0.06
GCA_016889545.1	PRJNA700506	SAMN17833041	EA2	96.7511	100	0.01
GCA_016889565.1	PRJNA700509	SAMN17833045	EA13	96.7356	100	0.06
GCA_016889605.1	PRJNA231221	SAMN16357410	FDAARGOS_1268	97.2267	100	0.18
GCA_016889625.1	PRJNA231221	SAMN16357404	FDAARGOS_1262	98.6644	100	1.13
GCA_016889685.1	PRJNA231221	SAMN16357409	FDAARGOS_1267	98.7001	100	0.86
GCA_016889725.1	PRJNA231221	SAMN16357394	FDAARGOS_1252	98.6529	100	1.03
GCA_016889845.1	PRJNA231221	SAMN16357390	FDAARGOS_1248	96.7598	100	0.21
GCA_016889865.1	PRJNA231221	SAMN16357395	FDAARGOS_1253	98.8373	100	0.64
GCA_016889905.1	PRJNA231221	SAMN16357401	FDAARGOS_1259	98.6257	100	1.16
GCA_016890005.1	PRJNA231221	SAMN16357392	FDAARGOS_1250	96.7754	100	0.12
GCA_016890045.1	PRJNA231221	SAMN16357407	FDAARGOS_1265	98.3391	100	1.47
GCA_016890105.1	PRJNA231221	SAMN16357408	FDAARGOS_1266	98.2993	100	1.1
GCA_016903275.1	PRJNA231221	SAMN16357424	FDAARGOS_1282	96.8825	100	0
GCA_016903315.1	PRJNA231221	SAMN16357431	FDAARGOS_1289	96.7908	100	0.63
GCA_016903335.1	PRJNA231221	SAMN16357437	FDAARGOS_1295	99.5582	100	0.83
GCA_016903375.1	PRJNA231221	SAMN16357428	FDAARGOS_1286	97.564	100	0.27
GCA_016903435.1	PRJNA231221	SAMN16357444	FDAARGOS_1302	99.6903	100	0.96
GCA_016903535.1	PRJNA231221	SAMN16357515	FDAARGOS_1373	98.7146	100	0.58
GCA_016903595.1	PRJNA231221	SAMN16357421	FDAARGOS_1279	96.8613	100	0.01
GCA_016903615.1	PRJNA231221	SAMN16357446	FDAARGOS_1304	99.6193	100	0.99
GCA_016903815.1	PRJNA231221	SAMN16357422	FDAARGOS_1280	96.6539	100	0.39
GCA_016903835.1	PRJNA231221	SAMN16357441	FDAARGOS_1299	99.5447	100	0.89
GCA_016903855.1	PRJNA231221	SAMN16357433	FDAARGOS_1291	96.8646	100	0.06
GCA_016903915.1	PRJNA231221	SAMN16357442	FDAARGOS_1300	99.6607	100	1.1
GCA_016903935.1	PRJNA231221	SAMN16357430	FDAARGOS_1288	96.7683	100	0.75
GCA_016903995.1	PRJNA231221	SAMN16357479	FDAARGOS_1337	96.8118	100	0.25
GCA_016904055.1	PRJNA231221	SAMN16357435	FDAARGOS_1293	98.7085	100	0.62
GCA_016904075.1	PRJNA231221	SAMN16357445	FDAARGOS_1303	99.5051	100	1.08
GCA_016904115.1	PRJNA231221	SAMN16357432	FDAARGOS_1290	96.8473	100	0.12
GCA_016904175.1	PRJNA231221	SAMN16357514	FDAARGOS_1372	98.8153	100	0.56
GCA_016904195.1	PRJNA231221	SAMN16357438	FDAARGOS_1296	99.6103	100	0.53
GCA_016904235.1	PRJNA231221	SAMN16357429	FDAARGOS_1287	97.5305	100	0.54
GCA_016904255.1	PRJNA231221	SAMN16357513	FDAARGOS_1371	96.9042	100	0.03
GCA_016904335.1	PRJNA231221	SAMN16357512	FDAARGOS_1370	96.8204	100	0.05
GCA_016904395.1	PRJNA231221	SAMN16357419	FDAARGOS_1277	96.8716	100	0.06
GCA_016904435.1	PRJNA231221	SAMN16357443	FDAARGOS_1301	99.6132	100	0.6
GCA_016904455.1	PRJNA231221	SAMN16357440	FDAARGOS_1298	99.7216	100	1.37
GCA_016904475.1	PRJNA231221	SAMN16357434	FDAARGOS_1292	99.7107	100	0.69
GCA_016904495.1	PRJNA231221	SAMN16357423	FDAARGOS_1281	96.906	100	0.47
GCA_016864475.1	PRJNA564864	SAMN12725937	ATCC 8739	96.8785	100	0.75
GCA_013166975.1	PRJNA341475	SAMN14933840	BL21	96.8442	100	0.13
GCA_014263375.1	PRJNA588095	SAMN15681552	BL21	96.8805	100	0.13
GCA_013167015.1	PRJNA341475	SAMN14933839	BL21(DE3)	96.8186	100	0.13
GCA_016811855.1	PRJNA646979	SAMN17570628	BW25113	96.7813	100	0.14
GCA_016811875.1	PRJNA646979	SAMN17570629	BW25113	96.783	100	0.14
GCA_014262945.1	PRJNA624646	SAMN14575425	CFT073	98.7255	100	0.78
GCA_015290945.1	PRJNA672694	SAMN16574824	MG1655 substrain BOP27	96.8243	100	0.75
GCA_015534935.1	PRJNA646979	SAMN15572260	CETR3G40	96.801	100	0.14
GCA_015534955.1	PRJNA646979	SAMN15572259	CETR2G40	96.8011	100	0.14
GCA_015534975.1	PRJNA646979	SAMN15572258	CETR1G40	96.7803	100	0.14
GCA_015534995.1	PRJNA646979	SAMN15572257	BZKR3G40	96.8008	100	0.14
GCA_015535015.1	PRJNA646979	SAMN15572256	BZKR2G40	96.783	100	0.14
GCA_015571795.1	PRJNA662792	SAMN16304150	Res13-Lact-ER07-18	96.8684	100	0.17
GCA_013282315.1	PRJNA559807	SAMN12565117	NMBU-W12E19	96.6227	100	0.31
GCA_015571915.1	PRJNA662792	SAMN16304114	Res13-Lact-EA06-22	96.7636	100	0.53
GCA_012849755.1	PRJNA230969	SAMN05215988	FDA858783-1-52	96.594	100	0.12
GCA_014607535.1	PRJNA483500	SAMN09742415	RM10425-C1	96.7135	100	0.18
GCA_014607555.1	PRJNA483500	SAMN09742410	RM8995-C1	96.666	100	0
GCA_014607575.1	PRJNA483500	SAMN10887318	RM12522-C8	96.6613	100	0.17
GCA_014622965.1	PRJNA483500	SAMN09742416	RM12275-C1	96.7039	100	0.14
GCA_014622985.1	PRJNA483500	SAMN10887315	RM8843-C1	96.6485	100	0.13
GCA_014623185.1	PRJNA483500	SAMN10887316	RM8988-C1	96.6742	100	0.14
GCA_014623205.1	PRJNA483500	SAMN10887317	RM11626-C1	96.6782	100	0.16
GCA_014623225.1	PRJNA483500	SAMN09742411	RM9154-C1	96.7051	100	0.15
GCA_014623245.1	PRJNA483500	SAMN09742412	RM9467-C1	96.698	100	0.36
GCA_014623405.1	PRJNA483500	SAMN09742414	RM12367-C1	96.7016	100	0.2
GCA_014623425.1	PRJNA483500	SAMN09742413	RM9873-C1	96.6746	100	0.17
GCA_015697215.1	PRJNA642167	SAMN15822731	FEX669	98.7784	100	2.53
GCA_015571895.1	PRJNA662792	SAMN16304146	Res13-Lact-ER01-35	96.7689	100	0.09
GCA_015571855.1	PRJNA662792	SAMN16304178	Res13-Lact-PEA12-26	96.5831	100	0.02
GCA_009931235.1	PRJNA508805	SAMN10531264	FRIK804	96.5802	100	0.05
GCA_011068385.1	PRJNA218110	SAMN04633874	K1516	96.7326	100	0.29
GCA_012915625.2	PRJNA591008	SAMN13348336	MD2019EC2705C4	96.5628	100	0.04
GCA_013167135.1	PRJNA528413	SAMN11267279	F8492	96.538	100	0.06
GCA_013167155.1	PRJNA528413	SAMN05360245	YB14-1	96.4728	100	0.02
GCA_013167175.1	PRJNA528413	SAMN05360243	TX 376-2	96.6088	100	0.03
GCA_013167195.1	PRJNA528413	SAMN05360242	TX 265-1	96.5394	100	0.06
GCA_013167235.1	PRJNA528413	SAMN05360240	TB21-1	96.5604	100	0.02
GCA_013167275.1	PRJNA528413	SAMN05360237	SS TX 754-1	96.4823	100	0.03
GCA_013167295.1	PRJNA528413	SAMN05360235	SS TX 313-1	96.5071	100	0.07
GCA_013167315.1	PRJNA528413	SAMN05360230	SS NE 1040-1	96.5529	100	0.02
GCA_013167335.1	PRJNA528413	SAMN05360225	Show KS 470-1	96.5601	100	0.07
GCA_013167355.1	PRJNA528413	SAMN11229501	OK1	96.5427	100	0.06
GCA_013167375.1	PRJNA528413	SAMN11229494	NE92	96.462	100	0.02
GCA_013167395.1	PRJNA528413	SAMN11229495	NE122	96.5348	100	0.04
GCA_013167415.1	PRJNA528413	SAMN11229496	NE1127	96.6001	100	0.05
GCA_013167435.1	PRJNA528413	SAMN05360232	NE 1169-1	96.5975	100	0.05
GCA_013167455.1	PRJNA528413	SAMN05360231	NE 1092-2	96.4997	100	0.17
GCA_013167475.1	PRJNA528413	SAMN05360221	N8B7-2	96.5202	100	0.04
GCA_013167495.1	PRJNA528413	SAMN11229493	LSU61	96.6096	100	0.19
GCA_013167515.1	PRJNA528413	SAMN11229492	H6437	96.4959	100	0.06
GCA_013167535.1	PRJNA528413	SAMN11229491	H2495	96.5916	100	0.06
GCA_013167555.1	PRJNA528413	SAMN05360205	Gim1-1	96.5155	100	0.02
GCA_013167575.1	PRJNA528413	SAMN05360178	G5295	96.5487	100	0.11
GCA_013167595.1	PRJNA528413	SAMN05360175	F8952	96.5739	100	0.05
GCA_013167615.1	PRJNA528413	SAMN05360171	F8798	96.5737	100	0.06
GCA_013167635.1	PRJNA528413	SAMN05360170	F8797	96.5517	100	0.09
GCA_013167675.1	PRJNA528413	SAMN05360163	F7508	96.5181	100	0.05
GCA_013167695.1	PRJNA528413	SAMN05360162	F7386	96.5227	100	0.16
GCA_013167715.1	PRJNA528413	SAMN05360158	F7349	96.5281	100	0.05
GCA_013167735.1	PRJNA528413	SAMN05360149	F6667	96.5048	100	0.07
GCA_013167755.1	PRJNA528413	SAMN11229490	F6321	96.528	100	0.04
GCA_013167775.1	PRJNA528413	SAMN11229489	F6294	96.4476	100	0.06
GCA_013167795.1	PRJNA528413	SAMN11229488	F3113	96.5912	100	0.03
GCA_013167815.1	PRJNA528413	SAMN11229487	F1273	96.412	100	0.03
GCA_013167875.1	PRJNA528413	SAMN11229498	E32511	96.5155	100	0.06
GCA_013168035.1	PRJNA528413	SAMN11229482	DEC4E	96.5437	100	0.03
GCA_013168055.1	PRJNA528413	SAMN05360196	BB24-1	96.4741	100	0.11
GCA_013168075.1	PRJNA528413	SAMN11229481	ATCC 35150	96.5795	100	0.06
GCA_013168095.1	PRJNA528413	SAMN11229497	86-24	96.5526	100	0.05
GCA_013168115.1	PRJNA528413	SAMN11229500	493/89	96.7446	100	0.23
GCA_013168135.1	PRJNA528413	SAMN05360191	17B6-2	96.5102	100	0.07
GCA_013168155.1	PRJNA528413	SAMN05360204	2003-05-01	96.5378	100	0.05
GCA_013168175.1	PRJNA528413	SAMN05360202	2002-06-02	96.445	100	0.1
GCA_013168195.1	PRJNA528413	SAMN11229480	7636	96.5443	100	0.01
GCA_013168215.1	PRJNA528413	SAMN11229479	7409	96.5491	100	0.03
GCA_013168235.1	PRJNA528413	SAMN11229478	2571	96.5658	100	0.05
GCA_013168255.1	PRJNA528413	SAMN11229477	611	96.5257	100	0.08
GCA_013343595.1	PRJNA528413	SAMN05360216	MB41-1	96.4828	100	0.03
GCA_013343635.1	PRJNA528413	SAMN05360217	MB9-1	96.5478	100	0.06
GCA_015353135.1	PRJNA668453	SAMN16409547	Wll001	96.5679	100	0.05
GCA_016458885.1	PRJNA681235	SAMN16956340	ECP19-198	96.5783	100	0.09
GCA_016458905.1	PRJNA681235	SAMN16946947	ECP19-798	96.5849	100	0.09
GCA_016458925.1	PRJNA681235	SAMN16946946	ECP19-598	96.4702	100	0.15
GCA_016458945.1	PRJNA681235	SAMN16946945	ECP19-2498	96.4559	100	0.08
GCA_016834635.1	PRJNA627032	SAMN14648873	FLT_2010G	96.5395	100	0.09
GCA_016834675.1	PRJNA627032	SAMN14648872	FLT_2019B	96.5532	100	0.02
GCA_016834695.1	PRJNA627032	SAMN14648871	FLT_2018C	96.5477	100	0.02
GCA_016834715.1	PRJNA627032	SAMN14648870	FLT_2012I	96.5258	100	0.03
GCA_016834735.1	PRJNA627032	SAMN14648869	FLT_2011E	96.5018	100	0.08
GCA_016834755.1	PRJNA627032	SAMN14648868	FLT_2011B	96.5698	100	0.03
GCA_016834775.1	PRJNA627032	SAMN14648867	FLT_2010I	96.5433	100	0.1
GCA_016834795.1	PRJNA627032	SAMN14648865	FLT_2010A	96.5387	100	0.09
GCA_016834815.1	PRJNA627032	SAMN14648866	FLT_2010E	96.5376	100	0.1
GCA_016834835.1	PRJNA627032	SAMN14648864	FLT_2009D	96.5542	100	0.09
GCA_016834855.1	PRJNA627032	SAMN14648863	FLT_2009B	96.6009	100	0.07
GCA_016834875.1	PRJNA627032	SAMN14648862	FLT_2008D	96.5679	100	0.09
GCA_016834895.1	PRJNA627032	SAMN14648861	FLT_2007G	96.5295	100	0.03
GCA_016834915.1	PRJNA627032	SAMN14648860	FLT_2006I	96.5117	100	0.02
GCA_016834935.1	PRJNA627032	SAMN14648859	FLT_2006A	96.5477	100	0.03
GCA_016834955.1	PRJNA627032	SAMN14648858	FLT_2005F	96.4914	100	0.09
GCA_016834975.1	PRJNA627032	SAMN14648855	FLT_2001A	96.5558	100	0.02
GCA_016834995.1	PRJNA627032	SAMN14648856	FLT_2002D	96.5421	100	0.07
GCA_016835015.1	PRJNA627032	SAMN14648857	FLT_2004G	96.5619	100	0.02
GCA_016835035.1	PRJNA627032	SAMN14648853	FLT_1999G	96.536	100	0.06
GCA_016835055.1	PRJNA627032	SAMN14648854	FLT_2000A	96.5522	100	0.06
GCA_016835075.1	PRJNA627032	SAMN14648851	FLT_1997A	96.552	100	0.06
GCA_016835095.1	PRJNA627032	SAMN14648852	FLT_1998F	96.5516	100	0.06
GCA_013167655.1	PRJNA528413	SAMN02304041	F8092B	96.5459	100	0.03
GCA_014770655.1	PRJNA663878	SAMN16183875	2273-PO3	96.6599	100	0.41
GCA_015571595.1	PRJNA662792	SAMN16304240	Res13-Lact-PER13-34	96.8542	100	0.11
GCA_014770895.1	PRJNA663878	SAMN16183874	873.1	96.753	100	1.06
GCA_014771275.1	PRJNA663878	SAMN16183873	730V1	96.6277	100	0.38
GCA_015571715.1	PRJNA662792	SAMN16304208	Res13-Lact-PEB17-18	96.8644	100	0.28
GCA_016756455.1	PRJDB9114	SAMD00199041	18044	98.3127	100	1.08
GCA_014217135.1	PRJNA625187	SAMN14594835	2019_APHA	98.3568	100	1.22
GCA_014217155.1	PRJNA625187	SAMN14594834	2017_APHA	98.3204	100	1.2
GCA_015277555.1	PRJNA670813	SAMN16520835	ST131	98.3	100	0.98
GCA_015571735.1	PRJNA662792	SAMN16304199	Res13-Lact-PEB08-01	96.7985	100	0.13
GCA_013167255.1	PRJNA528413	SAMN11229499	TB182A	96.6314	100	0.33
GCA_013167935.1	PRJNA528413	SAMN11229486	DEC5E	96.5484	100	0.37
GCA_013167975.1	PRJNA528413	SAMN11229485	DEC5D	96.6527	100	0.3
GCA_013167995.1	PRJNA528413	SAMN11229484	DEC5B	96.6473	100	0.23
GCA_013168015.1	PRJNA528413	SAMN11229483	DEC5A	96.7006	100	0.41
GCA_013343615.1	PRJNA528413	SAMN11229503	USDA5905	96.6179	100	0.73
GCA_014771055.1	PRJNA663878	SAMN16183872	97.3	96.5651	100	0.09
GCA_016803935.1	PRJNA593384	SAMN13782172	Trh52	98.5091	100	0.63
GCA_015571675.1	PRJNA662792	SAMN16304212	Res13-Lact-PEB21-38-A	96.829	100	0.23
GCA_015571695.1	PRJNA662792	SAMN16304211	Res13-Lact-PEB20-37-A	96.7994	100	0.23
GCA_015291845.1	PRJNA493825	SAMN10144109	K-12	96.7742	100	0.14
[truncated: 4,508 more rows]

## Sheet: STable2
Supplementary Table 2: Evaluation of different algorithmic parameters on clustering performance (with other parameters kept at default values).
		OrthoFinder	Roary
similar method（-s）	Cosine	0.933232	0.807414
	InterList	0.932074	0.809409
	InterSet	0.933248	0.807437
	Jaccard	0.922133	0.821678
	Dice	0.932083	0.809423
edge method （-e）	GRB	0.932074	0.809409
	SRB	0.92585	0.793745
	CUT	0.925853	0.793734
	RBH	0.894669	0.852074
cv method （-v）	Hao(K=5)	0.0275649	0.0209105
	Hao(K=6)	0.13386	0.0976118
	Count	0.932074	0.809409
Note: all tests are based on 200 genomes of E. coli.

## Sheet: STable3
Supplementary Table 3: Complete genome dataset of Staphylococcus aureus.
Assembly accession	Bioproject	Biosample	Strain
GCA_000698045.1	PRJNA244506	SAMN02726876	A69
GCA_000698085.1	PRJNA244512	SAMN02727157	A71
GCA_000731275.1	PRJEB5457	SAMEA3139071	MRSA_P1
GCA_000877855.1	PRJNA268068	SAMN03202272	A900624
GCA_000877925.1	PRJNA268488	SAMN03219989	SA-083
GCA_000949555.1	PRJNA276501	SAMN03376162	75
GCA_001061155.1	PRJNA267549	SAMN03197112	1156_SAUR
GCA_001062075.1	PRJNA267549	SAMN03197111	1155_SAUR
GCA_001148525.1	PRJEB2812	SAMEA1569620	E4278
GCA_001230325.1	PRJEB2173	SAMEA862616	RA7
GCA_001231865.1	PRJEB2510	SAMEA1030198	ST22
GCA_001288625.1	PRJEB10598	SAMEA2236462	2588STDY5627575
GCA_001288965.1	PRJEB10598	SAMEA2236429	2588STDY5627542
GCA_001289705.1	PRJEB10598	SAMEA2384677	MRSA
GCA_001297415.1	PRJNA283747	SAMN03658589	BU_G0701_t5
GCA_001307235.1	PRJNA287201	SAMN03777299	JS395
GCA_001353495.1	PRJEB2870	SAMEA1466456	USFL107
GCA_001353695.1	PRJEB2870	SAMEA1466486	USFL187
GCA_001469065.1	PRJNA298488	SAMN04191396	1364
GCA_001469085.1	PRJNA298488	SAMN04191398	302
GCA_001680945.1	PRJNA323745	SAMN05188397	Sa13-006
GCA_001681115.1	PRJNA323745	SAMN05188394	Sa13-003
GCA_001855115.1	PRJNA348462	SAMN05908533	VB44746
GCA_002120745.1	PRJNA380429	SAMN06698279	CFSA359
GCA_002123435.1	PRJNA380429	SAMN06698132	CFSA190
GCA_002124675.1	PRJNA380429	SAMN06698129	CFSA171
GCA_002206395.2	PRJNA231221	SAMN06173369	FDAARGOS_356
GCA_002247085.1	PRJNA362498	SAMN06241398	TSAR06
GCA_002250135.1	PRJNA381316	SAMN06052012	IBUN9014YSA
GCA_002374075.1	PRJNA400085	SAMN07556253	4185
GCA_002896515.1	PRJNA268908	SAMN03246771	K290-14U
GCA_002902425.1	PRJNA339206	SAMN05978010	DSM 20714
GCA_002905035.1	PRJNA295807	SAMN04089996	N58_190515
GCA_002982875.1	PRJNA414752	SAMN07811205	Case4_N56c
GCA_003030225.1	PRJNA243331	SAMN08663447	CFSAN018750
GCA_003114615.1	PRJDB6497	SAMD00105937	GUATP 222
GCA_003131115.1	PRJNA464332	SAMN09081217	31
GCA_003236875.1	PRJNA400143	SAMN08717770	CM169
GCA_003237095.1	PRJNA400143	SAMN08717755	CM154
GCA_003237335.1	PRJNA400143	SAMN08717729	CM128
GCA_003238595.1	PRJNA400143	SAMN08717654	CM53
GCA_003238605.1	PRJNA400143	SAMN08717649	CM48
GCA_003353315.1	PRJNA483045	SAMN09724875	MI18-1034
GCA_003422405.1	PRJDB5246	SAMD00083637	M6K139
GCA_003422545.1	PRJDB5246	SAMD00083644	M6K155
GCA_003422665.1	PRJDB5246	SAMD00083650	M6K168
GCA_003422765.1	PRJDB5246	SAMD00083655	M6K182
GCA_003422785.1	PRJDB5246	SAMD00083656	M6K184
GCA_003424345.1	PRJDB5246	SAMD00118954	missing
GCA_003490125.1	PRJNA483014	SAMN09724428	O17
GCA_003668615.1	PRJNA496382	SAMN10240150	ZH01
GCA_003710355.1	PRJNA498584	SAMN10319615	VB2304
GCA_003721115.1	PRJNA503680	SAMN10373330	A54_B
GCA_003850085.1	PRJNA407955	SAMN07666475	UGA22
GCA_003857235.1	PRJNA450155	SAMN06920427	C3310
GCA_003857355.1	PRJNA450155	SAMN06920425	C2778
GCA_004803435.1	PRJNA532814	SAMN11415706	3059
GCA_005047535.1	PRJNA533474	SAMN11458153	6 (A)
GCA_005048435.1	PRJNA533474	SAMN11458135	40
GCA_005705815.1	PRJNA520768	SAMN11096032	Lr6
GCA_005707335.1	PRJNA520768	SAMN11080949	Lr3
GCA_005861805.1	PRJNA543691	SAMN11775310	YNSA287
GCA_006370485.1	PRJNA231221	SAMN10346776	FDAARGOS_612
GCA_006517725.1	PRJNA549909	SAMN12099252	NRL 08/001
GCA_007813675.1	PRJNA482667	SAMN09714411	13
GCA_008040175.1	PRJNA560164	SAMN12570111	9588-CA
GCA_008040235.1	PRJNA560164	SAMN12570108	NP71
GCA_008040465.1	PRJNA560164	SAMN12570100	NP17
GCA_008080215.1	PRJNA558684	SAMN12496382	ST612NSW9
GCA_008123735.1	PRJNA561466	SAMN12618709	IMT37083
GCA_008123765.1	PRJNA561466	SAMN12618716	IMT40820
GCA_008630875.1	PRJNA564764	SAMN12721996	GHA1
GCA_008763105.1	PRJNA560124	SAMN12569144	H24
GCA_008934295.1	PRJNA470993	SAMN09483974	ER02243.3
GCA_009457075.1	PRJNA565025	SAMN12776199	MRSA711
GCA_009463215.1	PRJNA565025	SAMN12775892	MRSA134
GCA_009497955.1	PRJNA498183	SAMN10284879	SCDR-SA1
GCA_009675535.1	PRJNA580194	SAMN13154626	UA838
GCA_009675635.1	PRJNA580194	SAMN13154624	UA787
GCA_009676155.1	PRJNA580194	SAMN13154644	UA842
GCA_009696825.1	PRJNA579804	SAMN13134304	615
GCA_009696985.1	PRJNA579804	SAMN13134342	18-13
GCA_009731595.1	PRJDB5453	SAMD00071152	Tokyo12480
GCA_009750745.1	PRJNA590514	SAMN13331987	S_4054.LTST.AN
GCA_009750925.1	PRJNA590514	SAMN13331976	S_4031.LGMP.AI
GCA_009751365.1	PRJNA590514	SAMN13331945	S_3008.LEVR.DI
GCA_009752025.1	PRJNA590514	SAMN13331895	S_3013.LNIV.AI
GCA_009753275.1	PRJNA590514	SAMN13331816	S_2023.LVRQ.AN
GCA_009763195.1	PRJNA593524	SAMN13517281	mecC 165 PE
GCA_009792765.1	PRJNA553125	SAMN12215020	OP21
GCA_009912095.1	PRJNA528186	SAMN11175628	UP_1209
GCA_009912195.1	PRJNA528186	SAMN11175630	UP_1278
GCA_010363705.1	PRJNA604020	SAMN13948105	67-090
GCA_010364075.1	PRJNA604020	SAMN13948090	62-008
GCA_010364405.1	PRJNA604020	SAMN13948062	37-094
GCA_010364705.1	PRJNA604020	SAMN13948036	09-047
GCA_010364965.1	PRJNA604020	SAMN13948066	46-023
GCA_010569425.1	PRJNA595347	SAMN13979024	5151
GCA_010570775.1	PRJNA595347	SAMN13979057	5550
GCA_010599405.1	PRJNA553678	SAMN12251170	AS012851
GCA_010599695.1	PRJNA553678	SAMN12251155	AS012836
GCA_011022615.1	PRJNA580194	SAMN13979296	UCL351
GCA_011022635.1	PRJNA580194	SAMN13979303	UCL368
GCA_011022865.1	PRJNA580194	SAMN13979070	UB490
GCA_011023355.1	PRJNA580194	SAMN13979328	UCL429
GCA_011023595.1	PRJNA580194	SAMN13979499	UP1035
GCA_011024325.1	PRJNA580194	SAMN13979390	UE1145
GCA_011024385.1	PRJNA580194	SAMN13979432	UG1094
GCA_011025105.1	PRJNA580194	SAMN13979569	UV176
GCA_011025245.1	PRJNA580194	SAMN13979360	UCL767
GCA_011025445.1	PRJNA580194	SAMN13979137	UC1003
GCA_011026485.1	PRJNA580194	SAMN13979531	UP122
GCA_011026635.1	PRJNA580194	SAMN13979181	UC307
GCA_011026785.1	PRJNA580194	SAMN13979162	UC154
GCA_011026955.1	PRJNA580194	SAMN13979455	UG299
GCA_011027335.1	PRJNA580194	SAMN13979372	UE1112
GCA_011027565.1	PRJNA580194	SAMN13979444	UG263
GCA_011028465.1	PRJNA580194	SAMN13979138	UC1004
GCA_011028865.1	PRJNA580194	SAMN13979512	UP1074
GCA_011028965.1	PRJNA580194	SAMN13979564	UV161
GCA_011030835.1	PRJNA580194	SAMN13979344	UCL711
GCA_011030965.1	PRJNA580194	SAMN13979510	UP1067
GCA_011062225.1	PRJNA595928	SAMN14171684	UC17
GCA_011075435.1	PRJNA544890	SAMN11866223	HS-MSSA
GCA_011394595.1	PRJNA609123	SAMN14230763	41012475
GCA_011812705.1	PRJNA420812	SAMN13700072	158
GCA_012277395.1	PRJNA589244	SAMN13270372	1923-02-01
GCA_012651205.1	PRJNA609700	SAMN14257581	CV562A
GCA_012651585.1	PRJNA609700	SAMN14257560	CV87
GCA_013182365.1	PRJNA610149	SAMN14278114	AFR006
GCA_013187685.1	PRJNA392199	SAMN07285687	Smith
GCA_013339605.1	PRJNA565025	SAMN14906835	MRSA6_1GL
GCA_013340705.1	PRJDB9970	SAMD00229830	B46
GCA_013344145.1	PRJNA633807	SAMN15030274	18SBCL667
GCA_013345495.1	PRJNA634452	SAMN15166388	Nigeria-139
GCA_013366955.1	PRJNA595928	SAMN13577569	UP1057
GCA_013403655.1	PRJNA599195	SAMN13741033	SAU 1379
GCA_013405365.1	PRJNA599195	SAMN13740950	SAU 4-SA
GCA_013405465.1	PRJNA599195	SAMN13741040	SAU 3125
GCA_013405735.1	PRJNA599195	SAMN13740947	SAU 2286
GCA_013405855.1	PRJNA599195	SAMN13740946	SAU 2000
GCA_013405905.1	PRJNA599195	SAMN13740976	SAU 2-SA
GCA_013405985.1	PRJNA599195	SAMN13740935	SAU 1553
GCA_013406155.1	PRJNA599195	SAMN13741032	SAU 1300
GCA_013406215.1	PRJNA599195	SAMN13740966	SAU 1181
GCA_013406455.1	PRJNA599195	SAMN13741014	SAU 0797
GCA_013406485.1	PRJNA599195	SAMN13740962	SAU 0563
GCA_013406635.1	PRJNA599195	SAMN13740961	SAU 0362
GCA_013406675.1	PRJNA599195	SAMN13740959	SAU 0347
GCA_013406715.1	PRJNA599195	SAMN13740927	SAU 0313
GCA_013406725.1	PRJNA599195	SAMN13741030	SAU 0230
GCA_013406755.1	PRJNA599195	SAMN13741021	SAU 0186
GCA_013406865.1	PRJNA599195	SAMN13741019	SAU 0018
GCA_013415215.1	PRJNA643572	SAMN15420191	STF
GCA_014061425.1	PRJNA648430	SAMN15641597	ICE 398
GCA_014061505.1	PRJNA648430	SAMN15641593	ICE 275
GCA_014180965.1	PRJNA637212	SAMN15098639	KE7828
GCA_014181655.1	PRJNA637212	SAMN15098634	D2848
GCA_014334395.1	PRJNA658858	SAMN15891915	K246
GCA_014334415.1	PRJNA658858	SAMN15891914	K245
GCA_014334435.1	PRJNA658858	SAMN15891913	K104
GCA_014334455.1	PRJNA658858	SAMN15891912	K099
GCA_014334475.1	PRJNA658858	SAMN15891911	K094
GCA_014334495.1	PRJNA658858	SAMN15891910	K090
GCA_014334535.1	PRJNA658858	SAMN15891908	K150
GCA_014334695.1	PRJNA658858	SAMN15891900	K216
GCA_014335265.1	PRJNA658251	SAMN15862863	S6
GCA_014637435.1	PRJNA649874	SAMN15684875	RR5
GCA_014638625.1	PRJNA649874	SAMN15684829	ABR29
GCA_014638695.1	PRJNA649874	SAMN15684828	ABR23
GCA_014725555.1	PRJNA470993	SAMN12331116	pt299
GCA_014730635.1	PRJNA470993	SAMN14669439	ER11011.3
GCA_014731105.1	PRJNA470993	SAMN14669416	ER09970.3
GCA_014731735.1	PRJNA470993	SAMN14669397	ER09113.3
GCA_014832845.1	PRJNA563582	SAMN12642209	236-20
GCA_014836195.1	PRJNA563582	SAMN12642159	469
GCA_015101795.1	PRJNA658738	SAMN15887726	NXNE
GCA_015101915.1	PRJNA658738	SAMN15887720	WH211
GCA_015101955.1	PRJNA658738	SAMN15887717	WH99
GCA_015219925.1	PRJNA547699	SAMN11974905	MRSA - AMRF 6
GCA_015224275.1	PRJNA636233	SAMN16435354	K25C
GCA_015235175.1	PRJNA671681	SAMN16540197	19428wD1_P36
GCA_015235575.1	PRJNA671681	SAMN16540178	4_5BalbC4O2_S4
GCA_015277595.1	PRJNA636233	SAMN16435353	KHS103
GCA_015277615.1	PRJNA636233	SAMN16435351	KM24
GCA_015540885.1	PRJNA514245	SAMN15541353	ST15
GCA_015541485.1	PRJNA514245	SAMN15541334	ST188
GCA_015542955.1	PRJNA514245	SAMN03878399	SA13005
GCA_015543175.1	PRJNA514245	SAMEA3484395	screening isolate
GCA_015568315.1	PRJNA514245	SAMN10038929	ST8
GCA_015570015.1	PRJNA514245	SAMN10038956	ST25
GCA_015572435.1	PRJNA514245	SAMEA4387323	MSSA
GCA_015572465.1	PRJNA514245	SAMEA4387487	MSSA
GCA_015574395.1	PRJNA514245	SAMEA4387300	MSSA
GCA_015574555.1	PRJNA514245	SAMEA4387453	MSSA
GCA_015576855.1	PRJNA514245	SAMEA4387236	MSSA
GCA_015577015.1	PRJNA514245	SAMEA4387684	MSSA
GCA_015577535.1	PRJNA514245	SAMEA4387174	MSSA
GCA_015579535.1	PRJNA514245	SAMEA4387679	MSSA
GCA_015579655.1	PRJNA514245	SAMEA4387122	MSSA
GCA_015580055.1	PRJNA514245	SAMEA4387524	MSSA
GCA_015580135.1	PRJNA514245	SAMEA4387680	MSSA
GCA_015581175.1	PRJNA514245	SAMEA4387712	MSSA
GCA_015596385.1	PRJNA514245	SAMN12768911	AUSMDU00008593
GCA_015596565.1	PRJNA514245	SAMN12768930	AUSMDU00007535
GCA_015596625.1	PRJNA514245	SAMN12768932	AUSMDU00007537
GCA_015596645.1	PRJNA514245	SAMN12768936	AUSMDU00007864
GCA_015600345.1	PRJNA514245	SAMN12768979	AUSMDU00008453
GCA_015601425.1	PRJNA311554	SAMN04505185	CVM N28184PS
GCA_015601605.1	PRJNA311554	SAMN04505179	CVM N26605PS
GCA_015602245.1	PRJNA311554	SAMN04505146	CVM N26007PS
GCA_015602425.1	PRJNA311554	SAMN04505138	CVM N25720PS
GCA_015602725.1	PRJNA514245	SAMEA104452190	12
GCA_015602765.1	PRJNA514245	SAMEA104452135	116
GCA_015603065.1	PRJNA514245	SAMEA104452126	105
GCA_015603545.1	PRJNA514245	SAMEA104452156	137
GCA_015603625.1	PRJNA514245	SAMEA104452147	132
GCA_015604085.1	PRJNA514245	SAMEA104452097	73
GCA_015605045.1	PRJNA514245	SAMEA53016418	Staphylococcus aureus
GCA_015605645.1	PRJNA514245	SAMEA53062168	Staphylococcus aureus
GCA_015606285.1	PRJNA514245	SAMEA53031418	Staphylococcus aureus
GCA_015606525.1	PRJNA514245	SAMEA53084668	Staphylococcus aureus
GCA_015606685.1	PRJNA514245	SAMEA4469788	14ARS_VSM0087
GCA_015606925.1	PRJNA514245	SAMEA4469781	14ARS_VSM0211
GCA_015608175.1	PRJNA514245	SAMEA4469741	14ARS_CVM0025
GCA_015608605.1	PRJNA514245	SAMEA4469686	13ARS_CVM0067
GCA_015613965.2	PRJNA514245	SAMN03359555	BCW_5666
GCA_015615365.2	PRJNA514245	SAMN03359576	BCW_5687
GCA_015616965.2	PRJNA514245	SAMN03359411	BCW_5522
GCA_015617805.2	PRJNA514245	SAMN03359377	BCW_5488
GCA_015618705.2	PRJNA514245	SAMN03359329	BCW_5438
GCA_015619085.2	PRJNA514245	SAMN03359321	BCW_5430
GCA_015619345.2	PRJNA514245	SAMN03359288	BCW_5397
GCA_015666025.1	PRJNA514245	SAMEA4387359	MSSA
GCA_015712705.1	PRJNA512846	SAMN10689476	133-760
GCA_015713245.1	PRJNA512846	SAMN10689450	99-18
GCA_015714285.1	PRJNA512846	SAMN10689376	36-477
GCA_015717015.1	PRJNA475751	SAMN09400943	MRSA10119
GCA_015717515.1	PRJNA475751	SAMN09400926	MRSA10102
GCA_015724645.1	PRJNA475751	SAMN13622088	MRSA10493
GCA_015726065.1	PRJNA475751	SAMN12220488	MRSA10421
GCA_015726455.1	PRJNA475751	SAMN11285098	MRSA10397
GCA_015728905.1	PRJNA475751	SAMN09401087	MRSA10277
GCA_016012895.1	PRJNA679188	SAMN16825852	23622_DAR_9_18_1_3
GCA_016013225.1	PRJNA679188	SAMN16825834	23586_DAR_02_18_2_C3
GCA_016013415.1	PRJNA679188	SAMN16825825	23652_SAR_17_18_S1
GCA_016013505.1	PRJNA679188	SAMN16825822	23649_SAR_13_18_N3
GCA_016013605.1	PRJNA679188	SAMN16825815	23550_SAR_3_18_N_3
GCA_016013695.1	PRJNA679188	SAMN16825812	23539_SAR_2_18_N_3
GCA_016013745.1	PRJNA679188	SAMN16825811	23642_SAR_2_18_N2
GCA_016013845.1	PRJNA679188	SAMN16825804	23571_AR_053_18_A_BHY3
GCA_016013905.1	PRJNA679188	SAMN16825801	23576_AR_053_18_O_BHC3
GCA_016014075.1	PRJNA679188	SAMN16825793	AR_04_S1
GCA_016014145.1	PRJNA679188	SAMN16825790	AR_03_S1
GCA_016014235.1	PRJNA679188	SAMN16825785	BI_35_S1
GCA_016014635.1	PRJNA679188	SAMN16825764	BI_002_16_S1
GCA_016014805.1	PRJNA679188	SAMN16825756	AR_09_S2
GCA_016014945.1	PRJNA679188	SAMN16825748	23562_BI_111_18_O_C3
GCA_016014995.1	PRJNA679188	SAMN16825747	23561_BI_111_18_O_C2
GCA_016015005.1	PRJNA679188	SAMN16825746	23560_BI_115_18_O_W1
GCA_016015135.1	PRJNA679188	SAMN16825740	BI_816_S1
GCA_016015455.1	PRJNA679188	SAMN16825723	27163_IOWHB733S3
GCA_016015825.1	PRJNA679188	SAMN16825703	30385_JW34662N4
GCA_016016245.1	PRJNA679188	SAMN16825683	JW_31330_L_BHY_5
GCA_016016645.1	PRJNA679188	SAMN16825664	23626_JW_32635_O5
GCA_016016715.1	PRJNA679188	SAMN16825660	23617_JW_32635_O3
GCA_016016745.1	PRJNA679188	SAMN16825658	23615_JW_32635_O1
GCA_016017335.1	PRJNA679188	SAMN16825629	23544_JW_32635_I2
GCA_016017345.1	PRJNA679188	SAMN16825626	23541_JW_32635_L2
GCA_016065215.1	PRJNA679156	SAMN16824906	CC1153-MRSA
GCA_016082315.1	PRJNA514245	SAMN03763956	CFSAN007861
GCA_016082835.1	PRJNA514245	SAMN03763974	CFSAN007879
GCA_016113325.1	PRJNA612640	SAMN14379625	10112441
GCA_016415205.2	PRJNA679188	SAMN16825736	30366_IOW744N4
GCA_016424495.1	PRJNA686248	SAMN17112774	27181_155F72
GCA_016424505.1	PRJNA686248	SAMN17112771	27191_155F222
GCA_016424955.1	PRJNA686248	SAMN17112754	27175_54M3289Y3
GCA_016425065.1	PRJNA686248	SAMN17112776	30412_155F202
GCA_016425245.1	PRJNA686248	SAMN17112725	30409_155F184
GCA_016425425.1	PRJNA686248	SAMN17112716	27178_155F43
GCA_016425445.1	PRJNA686248	SAMN17112718	27207_175TM671
GCA_016425475.1	PRJNA686248	SAMN17112764	27192_155F261
GCA_016425535.1	PRJNA686248	SAMN17112763	27201_175F382
GCA_016425605.1	PRJNA686248	SAMN17112758	27196_175F314
GCA_016426075.1	PRJNA686248	SAMN17112765	27198_155F12
GCA_016426085.1	PRJNA686248	SAMN17112759	27194_175F303
GCA_016617525.1	PRJNA579804	SAMN13134363	1709
GCA_016620665.1	PRJNA648411	SAMN15640986	AA52
GCA_016620885.1	PRJNA648411	SAMN15640967	AA2
GCA_016621765.1	PRJNA648411	SAMN15640982	AA45
GCA_016621795.1	PRJNA648411	SAMN15640980	AA4
GCA_016829985.1	PRJNA695114	SAMN17620682	XR18
GCA_016830095.1	PRJNA695114	SAMN17620677	TCSa-2
GCA_016830615.1	PRJNA695114	SAMN17620652	sta1899
GCA_016830715.1	PRJNA695114	SAMN17620646	sta1414
GCA_016830735.1	PRJNA695114	SAMN17620644	sta21
GCA_016830795.1	PRJNA695114	SAMN17620642	sta17
GCA_016831135.1	PRJNA695114	SAMN17620624	Sau40
GCA_016831955.1	PRJNA695114	SAMN17620583	MRSA10
GCA_016831995.1	PRJNA695114	SAMN17620581	MKR31
GCA_016832235.1	PRJNA695114	SAMN17620573	GLSa-62
GCA_016832715.1	PRJNA695114	SAMN17620545	672
GCA_016920585.1	PRJNA574434	SAMN13020552	CC9:pig5
GCA_016920595.1	PRJNA574434	SAMN13020550	CC9:pig3
GCA_017086665.1	PRJNA514245	SAMN18085742	AUSMDU00022953
GCA_017087185.1	PRJNA514245	SAMN18085934	AUSMDU00024065
GCA_017088585.1	PRJNA514245	SAMN18085699	AUSMDU00020303
GCA_017091985.1	PRJNA514245	SAMN18085495	AUSMDU00018205
GCA_017092665.1	PRJNA514245	SAMN18085390	AUSMDU00016948
GCA_017097805.1	PRJNA514245	SAMN18085246	AUSMDU00015652
GCA_017098005.1	PRJNA514245	SAMN18085233	AUSMDU00015687
GCA_017100835.1	PRJNA514245	SAMN18085421	AUSMDU00017263
GCA_017155395.1	PRJNA475751	SAMN17964968	MRSA10598
GCA_017155735.1	PRJNA475751	SAMN17964942	MRSA10568
GCA_017156035.1	PRJNA475751	SAMN17964921	MRSA10545
GCA_017581435.1	PRJNA705165	SAMN18072711	6139
GCA_017664535.1	PRJNA514245	SAMN18082710	AUSMDU00011301
GCA_017668635.1	PRJNA514245	SAMN18082938	AUSMDU00017125
GCA_017671105.1	PRJNA514245	SAMN18083092	AUSMDU00014664
GCA_017695335.1	PRJNA667482	SAMN16420386	URMC426
GCA_017697765.1	PRJNA667482	SAMN16420470	IHMA5
GCA_017698255.1	PRJNA667482	SAMN16420432	IHMA29
GCA_017699335.1	PRJNA667482	SAMN16420503	IHMA121
GCA_017798245.1	PRJNA657413	SAMN15828263	KZN
GCA_017911055.1	PRJNA517298	SAMN17093973	SA-ME6
GCA_017919185.1	PRJNA634452	SAMN18254963	D11
GCA_017919595.1	PRJNA634452	SAMN18254943	C8
GCA_017973525.1	PRJNA517298	SAMN17386848	SA-ME22
GCA_017973595.1	PRJNA517298	SAMN17387670	SA-ME28
GCA_017973615.1	PRJNA517298	SAMN17387799	SA-ME30
GCA_017976135.1	PRJNA517298	SAMN17372247	SA-ME11
GCA_017976195.1	PRJNA517298	SAMN17372781	SA-ME15
GCA_018093105.1	PRJNA703966	SAMN17983076	PS/BAC/169/17/W
GCA_018093205.1	PRJNA703973	SAMN17983075	CI/BAC/25/13/W
GCA_018134665.1	PRJNA514245	SAMN18824839	WAPHLSTAP00043
GCA_018144515.1	PRJNA514245	SAMEA6658240	Staphylococcus aureus
GCA_018144795.1	PRJNA514245	SAMEA6658198	Staphylococcus aureus
GCA_018144815.1	PRJNA514245	SAMEA6658197	Staphylococcus aureus
GCA_018146035.1	PRJNA514245	SAMEA6658126	Staphylococcus aureus
GCA_018147455.1	PRJNA514245	SAMEA6658090	Staphylococcus aureus
GCA_018149135.1	PRJNA514245	SAMEA6658035	Staphylococcus aureus
GCA_018150115.1	PRJNA514245	SAMEA6657917	Staphylococcus aureus
GCA_018150195.1	PRJNA514245	SAMEA6657911	Staphylococcus aureus
GCA_018150415.1	PRJNA514245	SAMEA6657898	Staphylococcus aureus
GCA_018150865.1	PRJNA514245	SAMEA6657874	Staphylococcus aureus
GCA_018151375.1	PRJNA514245	SAMEA6657854	Staphylococcus aureus
GCA_018151725.1	PRJNA514245	SAMEA6657836	Staphylococcus aureus
GCA_018151995.1	PRJNA514245	SAMEA6657806	Staphylococcus aureus
GCA_018152985.1	PRJNA514245	SAMEA6657727	Staphylococcus aureus
GCA_018153055.1	PRJNA514245	SAMEA6657725	Staphylococcus aureus
GCA_018164955.1	PRJNA514245	SAMEA6656647	Staphylococcus aureus
GCA_018165015.1	PRJNA514245	SAMEA6656639	Staphylococcus aureus
GCA_018165695.1	PRJNA514245	SAMEA6656586	Staphylococcus aureus
GCA_018168675.1	PRJNA514245	SAMEA6656630	Staphylococcus aureus
GCA_018170835.1	PRJNA514245	SAMEA6656599	Staphylococcus aureus
GCA_018179635.1	PRJNA514245	SAMEA6656636	Staphylococcus aureus
GCA_018184655.1	PRJNA514245	SAMEA6656634	Staphylococcus aureus
GCA_018209225.1	PRJNA590514	SAMN14367945	S_4059.LJPC.DN
GCA_018209365.1	PRJNA590514	SAMN14367934	S_4112.LNDC.DN
GCA_018209545.1	PRJNA590514	SAMN14367933	S_4112.LNDC.DI
GCA_018210185.1	PRJNA590514	SAMN14367899	S_4068.LGVQ.AN
GCA_018210245.1	PRJNA590514	SAMN14367894	S_4061.LQUO.AN
GCA_018210525.1	PRJNA590514	SAMN14367882	S_4031.LGMP.AI
GCA_018211145.1	PRJNA590514	SAMN14367852	S_3012.LIRR.DI
GCA_018211525.1	PRJNA590514	SAMN14367841	S_3095.LTKX.AI
GCA_018212185.1	PRJNA590514	SAMN14367801	S_3013.LNIV.AI
GCA_018212285.1	PRJNA590514	SAMN14367795	S_2100.LEBH.DN
GCA_018212305.1	PRJNA590514	SAMN14367794	S_2062.LAUP.DN
GCA_018212725.1	PRJNA590514	SAMN14367773	S_2101.LBWV.AN
GCA_018213005.1	PRJNA590514	SAMN14367760	S_2083.LMYH.AN
GCA_018213065.1	PRJNA590514	SAMN14367757	S_2073.LMMY.AN
GCA_018213365.1	PRJNA590514	SAMN14367742	S_2054.LZUJ.AI
GCA_018213805.1	PRJNA590514	SAMN14367719	S_2007.LCYU.DN
GCA_018214225.1	PRJNA590514	SAMN14367698	S_1007.LAQF.DN
GCA_018214405.1	PRJNA590514	SAMN14367692	S_1105.LCMK.AI
GCA_018214605.1	PRJNA590514	SAMN14367680	S_1071.LWXN.AI
GCA_018214685.1	PRJNA590514	SAMN14367674	S_1052.LMAG.DN
GCA_018214865.1	PRJNA590514	SAMN14367666	S_1050.LBST.AN
GCA_018214985.1	PRJNA590514	SAMN14367660	S_1018.LTAG.AN
GCA_018215005.1	PRJNA590514	SAMN14367659	S_1017.LDNU.AN
GCA_018215025.1	PRJNA590514	SAMN14367656	S_1007.LAQF.AI
GCA_018215225.1	PRJNA590514	SAMN14367650	S_1004.LLND.AN
GCA_018292265.1	PRJNA714681	SAMN18317714	iso140
GCA_018305385.1	PRJNA660486	SAMN16063659	2e5018t1
GCA_018305765.1	PRJNA660486	SAMN16063641	2c6027n1
GCA_018306045.1	PRJNA660486	SAMN16063625	2c4024n1
GCA_018306065.1	PRJNA660486	SAMN16063624	2c3057p1
GCA_018306085.1	PRJNA660486	SAMN16063626	2c4024t1
GCA_018306165.1	PRJNA660486	SAMN16063621	2c3025t1
GCA_018306345.1	PRJNA660486	SAMN16063610	2b4027t1
GCA_018306575.1	PRJNA660486	SAMN16063597	2b3049t1
GCA_018306935.1	PRJNA660486	SAMN16063577	2b2050t1
GCA_018307065.1	PRJNA660486	SAMN16063570	2b2042t1
GCA_018307075.1	PRJNA660486	SAMN16063569	2b2041t1
GCA_018307535.1	PRJNA660486	SAMN16063551	2a5058n1
GCA_018307585.1	PRJNA660486	SAMN16063550	2a5044t1
GCA_018307705.1	PRJNA660486	SAMN16063538	2a4023t1
GCA_018308285.1	PRJNA660486	SAMN16063507	2a2027t1
GCA_018310005.1	PRJNA514245	SAMEA6656619	Staphylococcus aureus
GCA_018408225.1	PRJNA723827	SAMN18834837	V329
GCA_018408245.1	PRJNA723827	SAMN18834838	V329-BIM1
GCA_018502005.1	PRJNA668870	SAMN17905376	Colony590
GCA_018502065.1	PRJNA668870	SAMN17905368	Colony529
GCA_018502145.1	PRJNA668870	SAMN17905372	Colony579
GCA_018502165.1	PRJNA668870	SAMN17905371	Colony103
GCA_018502185.1	PRJNA668870	SAMN17905370	Colony88
GCA_018502365.1	PRJNA668870	SAMN17905373	Colony583
GCA_018513625.1	PRJNA668870	SAMN17905366	Colony3
GCA_018586685.1	PRJNA514245	SAMN18720560	AUSMDU00020473
GCA_018586745.1	PRJNA514245	SAMN18720587	AUSMDU00017126
GCA_018589305.1	PRJNA514245	SAMN18720790	AUSMDU00021455
GCA_018590365.1	PRJNA514245	SAMN18720772	AUSMDU00014032
GCA_018599755.1	PRJNA514245	SAMN18720735	AUSMDU00012797
GCA_018602455.1	PRJNA514245	SAMN18720798	AUSMDU00010763
GCA_018603035.1	PRJNA514245	SAMN18720570	AUSMDU00022554
GCA_018603075.1	PRJNA514245	SAMN18720571	AUSMDU00022597
GCA_018603355.1	PRJNA514245	SAMN18720635	AUSMDU00013438
GCA_018605025.1	PRJNA514245	SAMN18720658	AUSMDU00011312
GCA_018606365.1	PRJNA514245	SAMN18720626	AUSMDU00019288
GCA_018606465.1	PRJNA514245	SAMN18720640	AUSMDU00014861
GCA_018606525.1	PRJNA514245	SAMN18720646	AUSMDU00015767
GCA_018616535.1	PRJNA714681	SAMN18316015	meta111
GCA_018680715.1	PRJNA694294	SAMN17515955	GDB20D112A
GCA_018681365.1	PRJNA694328	SAMN17517044	GDQ20D65A
GCA_018681665.1	PRJNA694328	SAMN17517035	GDB20D48A
GCA_018681915.1	PRJNA694328	SAMN17517025	GDH9D43A
GCA_018681955.1	PRJNA694328	SAMN17517024	GDH9D25A
GCA_018681995.1	PRJNA694328	SAMN17517021	GDH9D5A
GCA_018682015.1	PRJNA694328	SAMN17517020	GDQ8D278A
GCA_018682055.1	PRJNA694328	SAMN17517019	GDQ8D276AT
GCA_018682115.1	PRJNA694328	SAMN17517015	GDK8D13A
GCA_018791165.1	PRJNA731492	SAMN19287368	IR16
GCA_018810285.1	PRJNA514245	SAMN18720656	AUSMDU00011869
GCA_018810445.1	PRJNA514245	SAMN18720737	AUSMDU00015994
GCA_018810585.1	PRJNA514245	SAMN18720759	AUSMDU00015694
GCA_018810745.1	PRJNA514245	SAMN18720761	AUSMDU00018277
GCA_018810765.1	PRJNA514245	SAMN18720762	AUSMDU00019177
GCA_018810805.1	PRJNA514245	SAMN18720764	AUSMDU00022570
GCA_018811045.1	PRJNA514245	SAMN18720789	AUSMDU00016632
GCA_018811085.1	PRJNA514245	SAMN18720788	AUSMDU00016580
GCA_018811105.1	PRJNA514245	SAMN18720787	AUSMDU00015661
GCA_018811265.1	PRJNA514245	SAMN18720553	AUSMDU00018283
GCA_018860225.1	PRJNA722830	SAMN19554864	SauR14
GCA_018912515.1	PRJNA735348	SAMN19579769	SKLX67499
GCA_018914255.1	PRJNA695316	SAMN17611709	WUSa_oxa_BOR340
GCA_018914475.1	PRJNA695316	SAMN17611696	WUSa_oxa_BOR327
GCA_018914495.1	PRJNA695316	SAMN17611695	WUSa_oxa_MS325
GCA_018914585.1	PRJNA695316	SAMN17611689	WUSa_oxa_BOR318
GCA_018915325.1	PRJNA695316	SAMN17611656	WUSa_oxa_MS043
GCA_018918525.1	PRJNA695316	SAMN17611627	WUSa_oxa_MS013
GCA_018918805.1	PRJNA695316	SAMN17611616	WUSa_oxa_MS002
GCA_018967505.1	PRJNA722830	SAMN19687242	SauR165
GCA_018967965.1	PRJNA737749	SAMN19708424	K181
GCA_018967985.1	PRJNA737744	SAMN19708250	K170
GCA_018983435.1	PRJNA737487	SAMN19697010	SO-SAU-t304_258
GCA_018983675.1	PRJNA737487	SAMN19696997	SO-SAU-t304_218
GCA_018983835.1	PRJNA737487	SAMN19696990	SO-SAU-t304_201
GCA_018983975.1	PRJNA737487	SAMN19696985	SO-SAU-t304_180
GCA_018984065.1	PRJNA737487	SAMN19696981	SO-SAU-t304_165
GCA_018984345.1	PRJNA737487	SAMN19696963	SO-SAU-t304_122
GCA_018984435.1	PRJNA737487	SAMN19696958	SO-SAU-t304_111
GCA_018984535.1	PRJNA737487	SAMN19696953	SO-SAU-t304_95
GCA_018984635.1	PRJNA737487	SAMN19696950	SO-SAU-t304_89
GCA_018984795.1	PRJNA737487	SAMN19696944	SO-SAU-t304_74
GCA_018985615.1	PRJNA636233	SAMN19652581	S251
GCA_018985675.1	PRJNA636233	SAMN19652578	S248
GCA_018985695.1	PRJNA636233	SAMN19653823	S167
GCA_018985805.1	PRJNA636233	SAMN19653817	S264
GCA_018985985.1	PRJNA636233	SAMN19653809	S172
GCA_018986015.1	PRJNA636233	SAMN19653808	S171
GCA_018986115.1	PRJNA636233	SAMN19653803	S265
GCA_018986195.1	PRJNA636233	SAMN19654010	S182
GCA_018986215.1	PRJNA636233	SAMN19654009	S181
GCA_018986315.1	PRJNA636233	SAMN19654005	S144
GCA_018986395.1	PRJNA722830	SAMN19672409	SauR68
GCA_018986585.1	PRJNA737910	SAMN19713669	UP15
GCA_018995105.1	PRJNA737117	SAMN19679289	52S
GCA_018995165.1	PRJNA737117	SAMN19679287	48S
GCA_018995465.1	PRJNA737122	SAMN19680849	CAR7
GCA_018995835.1	PRJNA737137	SAMN19683783	HAS7
GCA_018997165.1	PRJNA737328	SAMN19690204	BP5
GCA_018998165.1	PRJNA737426	SAMN19677334	AF4008
GCA_018998485.1	PRJNA737446	SAMN19695734	H13
GCA_018998585.1	PRJNA737458	SAMN19696583	K3.1
GCA_018999295.1	PRJNA738326	SAMN19718427	SGMRSA22
GCA_019014345.1	PRJNA738486	SAMN18038297	AF2332
GCA_019014365.1	PRJNA738486	SAMN18038290	AF2318
GCA_019015265.1	PRJNA738486	SAMN18038267	AF2288
GCA_019015805.1	PRJNA738486	SAMN18038222	AF2222
GCA_019016475.1	PRJNA738486	SAMN18038192	AF2174
GCA_019016865.1	PRJNA738486	SAMN19288805	AF2136
GCA_019017205.1	PRJNA738486	SAMN19288804	AF2117
GCA_019017565.1	PRJNA738486	SAMN18038146	AF2102
GCA_019018005.1	PRJNA738486	SAMN18038127	AF2070
GCA_019018765.1	PRJNA738486	SAMN18038109	AF2047
GCA_019019245.1	PRJNA738486	SAMN18038083	AF2015
GCA_019050155.1	PRJNA590109	SAMN13319589	Saari 10
GCA_019050185.1	PRJNA590109	SAMN13319587	Saari 8
GCA_019050255.1	PRJNA590109	SAMN13319583	Saari 4
GCA_019050285.1	PRJNA590109	SAMN13319582	Saari 3
GCA_019097905.1	PRJNA733242	SAMN19372743	SRSAAA150075
GCA_019097995.1	PRJNA733242	SAMN19372739	SRSAAA150071
GCA_019098045.1	PRJNA733242	SAMN19372738	SRSAAA150070
GCA_019098115.1	PRJNA733242	SAMN19372736	SRSAAA150068
GCA_019098665.1	PRJNA733242	SAMN19372708	SRSAAA150040
GCA_019099115.1	PRJNA733242	SAMN19372684	SRSAAA130113
GCA_019099605.1	PRJNA733242	SAMN19372660	SRSAAA130099
GCA_019099785.1	PRJNA733242	SAMN19372650	SRSAAA130089
GCA_019100135.1	PRJNA733242	SAMN19372630	SRSAAA130069
GCA_019100725.1	PRJNA733242	SAMN19372617	SRSAAA130056
GCA_019100805.1	PRJNA733242	SAMN19372615	SRSAAA130054
GCA_019101405.1	PRJNA733242	SAMN19372584	SRSAAA130023
GCA_019101915.1	PRJNA733242	SAMN19372559	SRSAAA150024
GCA_019102115.1	PRJNA733242	SAMN19372549	SRSAAA150014
GCA_019102385.1	PRJNA733242	SAMN19372534	SRSAAA140080
GCA_019103165.1	PRJNA733242	SAMN19372496	SRSAAA140042
GCA_019103265.1	PRJNA733242	SAMN19372491	SRSAAA140037
GCA_019103405.1	PRJNA733242	SAMN19372484	SRSAAA140030
GCA_019103665.1	PRJNA733242	SAMN19372471	SRSAAA140017
GCA_019103715.1	PRJNA733242	SAMN19372469	SRSAAA140015
GCA_019103865.1	PRJNA733242	SAMN19372460	SRSAAA140006
GCA_019117685.1	PRJNA738489	SAMN18038491	AF2605
GCA_019118195.1	PRJNA738489	SAMN18038478	AF2584
GCA_019121185.1	PRJNA738489	SAMN18038475	AF2580
GCA_019121235.1	PRJNA738489	SAMN18038473	AF2578
GCA_019121295.1	PRJNA738489	SAMN18038472	AF2577
GCA_019121455.1	PRJNA738489	SAMN18038462	AF2561
GCA_019121695.1	PRJNA738489	SAMN18038455	AF2551
GCA_019121835.1	PRJNA738489	SAMN18038450	AF2545
GCA_019122805.1	PRJNA738489	SAMN18038415	AF2497
GCA_019122955.1	PRJNA738489	SAMN18038410	AF2491
GCA_019123095.1	PRJNA738489	SAMN18038520	AF2472
GCA_019123835.1	PRJNA738489	SAMN18038375	AF2434
GCA_019124975.1	PRJNA738489	SAMN18038315	AF2352
GCA_019125055.1	PRJNA738489	SAMN18038323	AF2361
GCA_019134615.1	PRJNA741087	SAMN19844607	WHC09
GCA_019134635.1	PRJNA741090	SAMN19844610	WHC07
GCA_019149025.1	PRJNA738607	SAMN19735660	K10
GCA_019149105.1	PRJNA738618	SAMN19735928	K39
GCA_019149125.1	PRJNA738677	SAMN19737197	K41
GCA_019265785.1	PRJNA745518	SAMN20168735	M18
GCA_019265805.1	PRJNA745518	SAMN20168733	M04
GCA_019279675.1	PRJNA636233	SAMN15083447	183
GCA_019279755.1	PRJNA636233	SAMN15084461	364
GCA_019280475.1	PRJNA686123	SAMN17106635	SCF07
GCA_019294535.1	PRJNA746675	SAMN20233082	N13
GCA_019294805.1	PRJNA746665	SAMN20232073	N11
GCA_019312555.1	PRJNA745996	SAMN20178843	R11102
GCA_019395205.1	PRJNA745996	SAMN20178840	BSN14RB
GCA_019395225.1	PRJNA745996	SAMN20178841	BSN14S3
GCA_019408545.1	PRJNA514245	SAMN11131780	CFMZD53
GCA_019410215.1	PRJNA514245	SAMN11131752	CFMZD19
GCA_019412945.1	PRJNA514245	SAMN11131779	CFMZD52
GCA_019426185.1	PRJNA641341	SAMN15351206	FMV16-7294
GCA_019458085.1	PRJNA734647	SAMN19516074	SA268
GCA_019458185.1	PRJNA734647	SAMN19516069	SA257
GCA_019458225.1	PRJNA734647	SAMN19516065	SA246
GCA_019458235.1	PRJNA734647	SAMN19516062	SA241
GCA_019458325.1	PRJNA734647	SAMN19516058	SA236
GCA_019458425.1	PRJNA734647	SAMN19516055	SA231
GCA_019502245.1	PRJNA514245	SAMN20669268	IDR2100074830-01-00
GCA_019502845.1	PRJNA514245	SAMN20669259	IDR2100074816-01-00
GCA_019550875.1	PRJNA693997	SAMN17301235	HL18840
GCA_019585335.1	PRJNA545777	SAMN11928010	T144
GCA_019653615.1	PRJNA739061	SAMN19770946	RGB-095930
GCA_019711175.1	PRJNA679213	SAMN16826225	CHS101L5
GCA_019711985.1	PRJNA738164	SAMN15306908	AF1880
GCA_019712155.1	PRJNA738164	SAMN15306899	AF1870
GCA_019712475.1	PRJNA738164	SAMN15306885	AF1849
GCA_019712485.1	PRJNA738164	SAMN15306884	AF1845
GCA_019712635.1	PRJNA738164	SAMN15306876	AF1836
GCA_019712965.1	PRJNA738164	SAMN15306859	AF1807
GCA_019713615.1	PRJNA738164	SAMN15306827	AF1770
GCA_019714335.1	PRJNA738164	SAMN15306790	AF1729
GCA_019714515.1	PRJNA738164	SAMN15306784	AF1723
GCA_019714655.1	PRJNA738164	SAMN15306775	AF1714
GCA_019714955.1	PRJNA738164	SAMN15306760	AF1699
GCA_019714975.1	PRJNA738164	SAMN15306761	AF1700
GCA_019714995.1	PRJNA738164	SAMN15306758	AF1697
GCA_019715385.1	PRJNA738164	SAMN15306739	AF1677
GCA_019715625.1	PRJNA738164	SAMN15306727	AF1665
GCA_019716275.1	PRJNA738164	SAMN15306695	AF1633
GCA_019716515.1	PRJNA738164	SAMN15306683	AF1620
GCA_019716595.1	PRJNA738164	SAMN15306682	AF1618
GCA_019716925.1	PRJNA738164	SAMN15306662	AF1598
GCA_019716995.1	PRJNA738164	SAMN15306660	AF1596
GCA_019717355.1	PRJNA738164	SAMN15306639	AF1575
GCA_019717975.1	PRJNA738164	SAMN15306609	AF1540
GCA_019718055.1	PRJNA738164	SAMN15306610	AF1541
GCA_019718135.1	PRJNA738164	SAMN19669663	AF1534
GCA_019718205.1	PRJNA738164	SAMN15306600	AF1530
GCA_019718235.1	PRJNA738164	SAMN15306599	AF1529
GCA_019718255.1	PRJNA738164	SAMN15306598	AF1528
GCA_019718635.1	PRJNA738164	SAMN15306580	AF1509
GCA_019718655.1	PRJNA738164	SAMN15306577	AF1504
GCA_019754485.1	PRJNA637212	SAMN15248507	CM17
GCA_019757035.1	PRJNA637212	SAMN18206403	MR183
GCA_019757135.1	PRJNA637212	SAMN18206398	KE8739
GCA_019757375.1	PRJNA637212	SAMN18206391	KE7804
GCA_019757455.1	PRJNA637212	SAMN18206396	KE8630
GCA_019757635.1	PRJNA637212	SAMN18206384	KE7272
GCA_019757735.1	PRJNA637212	SAMN18206380	KE6926
GCA_019757745.1	PRJNA637212	SAMN18206379	KE6712
GCA_019757775.1	PRJNA637212	SAMN18206378	KE6711
GCA_019758175.1	PRJNA637212	SAMN18206358	D2197
GCA_019758335.1	PRJNA637212	SAMN18206351	D2188
GCA_019758355.1	PRJNA637212	SAMN18206349	D2186
GCA_019758445.1	PRJNA637212	SAMN18206344	D2181
GCA_019758475.1	PRJNA637212	SAMN18206341	D2178
GCA_019758505.1	PRJNA637212	SAMN18206342	D2179
GCA_019758595.1	PRJNA637212	SAMN18206337	D2174
GCA_019836345.1	PRJNA593524	SAMN15217205	21_2016
GCA_019893765.1	PRJNA514245	SAMN18720623	AUSMDU00017742
GCA_019915585.1	PRJNA752931	SAMN20667806	HL24830
GCA_020003165.1	PRJNA739993	SAMN19813410	NL1
GCA_020023695.1	PRJNA470993	SAMN19128533	ER15889.5A
GCA_020034535.1	PRJNA752928	SAMN20667807	HL25274
GCA_020042725.1	PRJNA762640	SAMN21399875	DC.RB_015
GCA_020073925.1	PRJNA599293	SAMN15325372	26520_14910
GCA_020074045.1	PRJNA599293	SAMN15325367	22964
GCA_020074245.1	PRJNA599293	SAMN15325360	37920-1
GCA_020074285.1	PRJNA599293	SAMN15325352	46930_38023
GCA_020074385.1	PRJNA599293	SAMN15325350	46930_42710
GCA_020074435.1	PRJNA599293	SAMN15325348	60247-43
GCA_020074555.1	PRJNA599293	SAMN15325340	60925
GCA_020074665.1	PRJNA599293	SAMN15325337	62100_33_2
GCA_020074745.1	PRJNA599293	SAMN15325331	99634_3
GCA_020074805.1	PRJNA599293	SAMN15325328	99634_25
GCA_020074905.1	PRJNA599293	SAMN15325327	78528_3
GCA_020074915.1	PRJNA599293	SAMN15325325	78528_1
GCA_020075405.1	PRJNA599293	SAMN15325297	73078_6
GCA_020075425.1	PRJNA599293	SAMN15325298	73078_3
GCA_020144695.1	PRJNA554662	SAMN12276532	SP136
GCA_020144725.1	PRJNA554662	SAMN12276531	SP82a
GCA_020144745.1	PRJNA554662	SAMN12276534	SP134
GCA_020144905.1	PRJNA554662	SAMN12276522	SP98
GCA_020145005.1	PRJNA554662	SAMN12276523	SP97a
GCA_020166255.1	PRJNA722830	SAMN21500373	SauR225
GCA_020167595.1	PRJNA759098	SAMN20719209	S.81.19.Sa
GCA_020167655.1	PRJNA759098	SAMN20719205	S.75.19.Sa
GCA_020167775.1	PRJNA759098	SAMN20719200	S.71.19.Sa
GCA_020167915.1	PRJNA759098	SAMN20719193	S.21.20.Sa
GCA_020169395.1	PRJNA722830	SAMN21514961	SauR156
GCA_020172325.1	PRJNA608137	SAMN14166360	WLR
GCA_020177155.1	PRJNA722830	SAMN21591357	SauR3
GCA_020177195.1	PRJNA722830	SAMN21591405	SauR90
GCA_020177225.1	PRJNA722830	SAMN21591511	SauR169
GCA_020215935.1	PRJNA722830	SAMN21848597	SauR193
GCA_020215985.1	PRJNA722830	SAMN21848624	SauR223
GCA_020296225.1	PRJNA722830	SAMN21897615	SauR261
GCA_020297105.1	PRJNA722830	SAMN21906100	SauR69
GCA_020297285.1	PRJNA722830	SAMN21906339	SauR248
GCA_020297395.1	PRJNA722830	SAMN21897561	SauR258
GCA_020388115.1	PRJNA732579	SAMN19550063	L6
GCA_020388155.1	PRJNA732579	SAMN19550061	L4
GCA_020388175.1	PRJNA732579	SAMN19550060	AC6
GCA_020388295.1	PRJNA732579	SAMN19550054	367
GCA_020388865.1	PRJNA732579	SAMN19550038	323
GCA_020388985.1	PRJNA732579	SAMN19550032	281
GCA_020389005.1	PRJNA732579	SAMN19550031	280
GCA_020389165.1	PRJNA732579	SAMN19550029	277
GCA_020470925.1	PRJNA514245	SAMN11131778	CFMZD47
GCA_020513705.1	PRJNA559663	SAMN12551639	SKLX004260
GCA_020513935.1	PRJNA559663	SAMN12551633	SKLX004194
GCA_020526105.1	PRJNA767475	SAMN21905974	GS426
GCA_020586855.1	PRJNA703832	SAMN18024955	MR481
GCA_020586875.1	PRJNA703832	SAMN18024954	MR472
GCA_020587005.1	PRJNA703832	SAMN18024949	MR440
GCA_020587535.1	PRJNA703832	SAMN18024936	MR298
GCA_020587545.1	PRJNA703832	SAMN18024937	MR3
GCA_020587775.1	PRJNA703832	SAMN18024928	MR236
GCA_020588185.1	PRJNA703832	SAMN18024915	MR120
GCA_020588235.1	PRJNA703832	SAMN18024919	MR137
GCA_020588315.1	PRJNA703832	SAMN18024914	MR119
GCA_020588805.1	PRJNA703832	SAMN18024896	KE8760
GCA_020588815.1	PRJNA703832	SAMN18024897	KE8762
GCA_020588955.1	PRJNA703832	SAMN18024891	KE8477
GCA_020589175.1	PRJNA703832	SAMN18024887	KE8135
GCA_020589315.1	PRJNA703832	SAMN18024883	KE7950
GCA_020589395.1	PRJNA703832	SAMN18024881	KE7882
GCA_020589435.1	PRJNA703832	SAMN18024884	KE7977
GCA_020589595.1	PRJNA703832	SAMN18024878	KE7780
GCA_020590455.1	PRJNA703832	SAMN18024872	KE7408
GCA_020590815.1	PRJNA703832	SAMN18024860	KE6808
GCA_020590955.1	PRJNA703832	SAMN18024859	KE6801
GCA_020591095.1	PRJNA703832	SAMN18024851	KE6600
GCA_020591565.1	PRJNA703832	SAMN18024837	D2212
GCA_020591765.1	PRJNA703832	SAMN18024830	BK30250
GCA_020591855.1	PRJNA703832	SAMN18024832	BK30893
GCA_020662835.1	PRJNA694991	SAMN17592597	WUSa_PWID_W201
GCA_020662915.1	PRJNA694991	SAMN17592596	WUSa_PWID_W200
GCA_020663135.1	PRJNA694991	SAMN17592586	WUSa_PWID_W190
GCA_020663175.1	PRJNA694991	SAMN17592583	WUSa_PWID_W184
GCA_020663535.1	PRJNA694991	SAMN17592563	WUSa_PWID_W164
GCA_020663795.1	PRJNA694991	SAMN17592551	WUSa_PWID_W137
GCA_020663875.1	PRJNA694991	SAMN17592545	WUSa_PWID_W131
GCA_020663995.1	PRJNA694991	SAMN17592541	WUSa_PWID_W127
GCA_020664135.1	PRJNA694991	SAMN17592535	WUSa_PWID_W121
GCA_020664205.1	PRJNA694991	SAMN17592529	WUSa_PWID_W115
GCA_020664315.1	PRJNA694991	SAMN17592525	WUSa_PWID_W111
GCA_020664335.1	PRJNA694991	SAMN17592523	WUSa_PWID_W109
GCA_020664395.1	PRJNA694991	SAMN17592522	WUSa_PWID_W108
GCA_020664565.1	PRJNA694991	SAMN17592514	WUSa_PWID_W100
GCA_020664665.1	PRJNA694991	SAMN17592509	WUSa_PWID_W095
GCA_020664695.1	PRJNA694991	SAMN17592505	WUSa_PWID_W091
GCA_020664715.1	PRJNA694991	SAMN17592506	WUSa_PWID_W092
GCA_020664735.1	PRJNA694991	SAMN17592504	WUSa_PWID_W090
GCA_020664835.1	PRJNA694991	SAMN17592499	WUSa_PWID_W085
GCA_020664855.1	PRJNA694991	SAMN17592498	WUSa_PWID_W084
GCA_020665165.1	PRJNA694991	SAMN17592481	WUSa_PWID_W067
GCA_020665235.1	PRJNA694991	SAMN17592479	WUSa_PWID_W065
GCA_020665335.1	PRJNA694991	SAMN17592474	WUSa_PWID_W060
GCA_020665535.1	PRJNA694991	SAMN17592463	WUSa_PWID_W049
GCA_020665545.1	PRJNA694991	SAMN17592464	WUSa_PWID_W050
GCA_020665695.1	PRJNA694991	SAMN17592456	WUSa_PWID_W042
GCA_020665855.1	PRJNA694991	SAMN17592448	WUSa_PWID_W034
GCA_020665905.1	PRJNA694991	SAMN17592447	WUSa_PWID_W033
GCA_020666075.1	PRJNA694991	SAMN17592437	WUSa_PWID_W023
GCA_020666115.1	PRJNA694991	SAMN17592436	WUSa_PWID_W022
GCA_020666155.1	PRJNA694991	SAMN17592434	WUSa_PWID_W020
GCA_020666235.1	PRJNA694991	SAMN17592431	WUSa_PWID_W017
GCA_020666295.1	PRJNA694991	SAMN17592427	WUSa_PWID_W013
GCA_020666325.1	PRJNA694991	SAMN17592422	WUSa_PWID_W008
GCA_020666375.1	PRJNA694991	SAMN17592425	WUSa_PWID_W011
GCA_020666435.1	PRJNA694991	SAMN17592418	WUSa_PWID_W004
GCA_020666595.1	PRJNA694991	SAMN17592411	WUSa_PWID_C064
GCA_020666695.1	PRJNA694991	SAMN17592406	WUSa_PWID_C059
GCA_020666755.1	PRJNA694991	SAMN17592402	WUSa_PWID_C054
GCA_020666815.1	PRJNA694991	SAMN17592400	WUSa_PWID_C052
GCA_020666835.1	PRJNA694991	SAMN17592396	WUSa_PWID_C048
GCA_020666875.1	PRJNA694991	SAMN17592399	WUSa_PWID_C051
GCA_020666885.1	PRJNA694991	SAMN17592397	WUSa_PWID_C049
GCA_020666935.1	PRJNA694991	SAMN17592395	WUSa_PWID_C047
GCA_020666995.1	PRJNA694991	SAMN17592391	WUSa_PWID_C043
GCA_020667035.1	PRJNA694991	SAMN17592389	WUSa_PWID_C041
GCA_020667055.1	PRJNA694991	SAMN17592388	WUSa_PWID_C040
GCA_020667075.1	PRJNA694991	SAMN17592387	WUSa_PWID_C039
GCA_020667095.1	PRJNA694991	SAMN17592386	WUSa_PWID_C038
GCA_020667105.1	PRJNA694991	SAMN17592385	WUSa_PWID_C037
GCA_020667175.1	PRJNA694991	SAMN17592381	WUSa_PWID_C033
GCA_020667185.1	PRJNA694991	SAMN17592380	WUSa_PWID_C032
GCA_020667195.1	PRJNA694991	SAMN17592382	WUSa_PWID_C034
GCA_020667275.1	PRJNA694991	SAMN17592376	WUSa_PWID_C028
GCA_020667315.1	PRJNA694991	SAMN17592375	WUSa_PWID_C027
GCA_020667375.1	PRJNA694991	SAMN17592369	WUSa_PWID_C021
GCA_020667395.1	PRJNA694991	SAMN17592373	WUSa_PWID_C025
GCA_020667405.1	PRJNA694991	SAMN17592368	WUSa_PWID_C020
GCA_020667425.1	PRJNA694991	SAMN17592371	WUSa_PWID_C023
GCA_020667455.1	PRJNA694991	SAMN17592370	WUSa_PWID_C022
GCA_020667535.1	PRJNA694991	SAMN17592364	WUSa_PWID_C016
GCA_020667575.1	PRJNA694991	SAMN17592362	WUSa_PWID_C014
GCA_020667675.1	PRJNA694991	SAMN17592357	WUSa_PWID_C009
GCA_020667695.1	PRJNA694991	SAMN17592356	WUSa_PWID_C008
GCA_020667715.1	PRJNA694991	SAMN17592353	WUSa_PWID_C005
GCA_020667735.1	PRJNA694991	SAMN17592352	WUSa_PWID_C004
GCA_020667755.1	PRJNA694991	SAMN17592354	WUSa_PWID_C006
GCA_020667765.1	PRJNA694991	SAMN17592355	WUSa_PWID_C007
GCA_020667795.1	PRJNA694991	SAMN17592351	WUSa_PWID_C003
GCA_020702515.1	PRJNA660925	SAMN15964555	S36
GCA_020702585.1	PRJNA660925	SAMN15963967	0213-M-4A
GCA_020702615.1	PRJNA660925	SAMN15964463	JL28
GCA_020820785.1	PRJNA774351	SAMN22562263	SAi08_08H1
GCA_021008215.1	PRJNA378176	SAMN16946797	CD16-155
GCA_021421825.1	PRJNA514245	SAMEA8217950
GCA_021455165.1	PRJNA734647	SAMN23132890	SA202111
GCA_021477275.1	PRJNA633996	SAMN14997181	CFSA15SA036
GCA_021481645.1	PRJNA633996	SAMN14997424	CFSA17SA073
GCA_021484285.1	PRJNA633996	SAMN14997320	CFSA16SA022
GCA_021491735.1	PRJNA794346	SAMN24648095	SAUR_BFS16
GCA_021577075.1	PRJNA633996	SAMN14996909	11A1127
GCA_023110895.1	PRJNA814867	SAMN26938232	181126
GCA_023654945.1	PRJNA720517	SAMN18652587	SA1270
GCA_023706345.1	PRJDB11170	SAMD00278416	JARB-OU1142
GCA_023926095.1	PRJNA310553	SAMN04452702	ILS-3
GCA_024360285.1	PRJNA839583	SAMN28539211	LL024
GCA_024361485.1	PRJNA839583	SAMN28539178	LL204
GCA_025245965.1	PRJNA877937	SAMN30733121	17PQ_2_19
GCA_025561285.1	PRJNA660925	SAMN15964085	0506-P-12B
GCA_025569085.1	PRJNA877408	SAMN30701509	DFSA29
GCA_026424975.1	PRJNA514245	SAMN30334957
GCA_026431035.1	PRJNA514245	SAMN30335354
GCA_026441675.1	PRJNA514245	SAMN30335365
GCA_026453065.1	PRJNA514245	SAMN05337712	NA
GCA_026512985.1	PRJNA514245	SAMN20424141	SKLX85887
GCA_026517525.1	PRJNA514245	SAMN20423835	SKLX63133
GCA_026604215.1	PRJNA514245	SAMN30355914
GCA_026747575.1	PRJNA514245	SAMN04868061
GCA_026810625.1	PRJNA514245	SAMN18348454
GCA_026819085.1	PRJNA514245	SAMN18348250
GCA_026827705.1	PRJNA514245	SAMN17576907	NA
GCA_026866195.1	PRJNA514245	SAMN06847407	t5469
GCA_026870935.1	PRJNA514245	SAMN10080702	lc065
GCA_026871345.1	PRJNA514245	SAMN06847421	t688
GCA_026880785.1	PRJNA514245	SAMN15454660	S53515-2016
GCA_026883685.1	PRJNA514245	SAMN15454547	S41215-2015
GCA_026918295.1	PRJNA514245	SAMN13192884	MRSA
GCA_026918375.1	PRJNA514245	SAMN13192887	MRSA
GCA_026970475.1	PRJNA514245	SAMN28614998
GCA_027001705.1	PRJNA514245	SAMN08815548	NA
GCA_027033035.1	PRJNA514245	SAMN28593355
GCA_027071265.1	PRJNA514245	SAMN28592978
GCA_027104375.1	PRJNA514245	SAMEA104317908
GCA_027106915.1	PRJNA514245	SAMEA104317756
GCA_027109585.1	PRJNA514245	SAMEA104317656
GCA_027114275.1	PRJNA514245	SAMEA104317436
GCA_027177295.1	PRJNA514245	SAMN12839498
GCA_027179215.1	PRJNA514245	SAMN12839582
GCA_027180755.1	PRJNA514245	SAMN12839655
GCA_027184345.1	PRJNA514245	SAMN12839778
GCA_027187985.1	PRJNA514245	SAMN12839949
GCA_027213685.1	PRJNA514245	SAMEA1571751	ST93
GCA_027254115.1	PRJNA514245	SAMN12789696
GCA_027254295.1	PRJNA514245	SAMN12789707
GCA_027304145.1	PRJNA514245	SAMEA3929328	20122374
GCA_027480675.1	PRJNA514245	SAMEA7768784
GCA_027532525.1	PRJNA514245	SAMEA1572357	MPROS0445
GCA_027534105.1	PRJNA514245	SAMEA1572426	MPROS0412
GCA_027547005.1	PRJNA514245	SAMEA1572469	MPROS0054
GCA_027548405.1	PRJNA514245	SAMEA1572464	MPROS0259
GCA_027634585.1	PRJNA514245	SAMN31579815	RIVM_M086342
GCA_027720265.1	PRJNA514245	SAMN31435038	RIVM_M048744
GCA_027751625.1	PRJNA514245	SAMN31767765	RIVM_M087115
GCA_027763265.1	PRJNA514245	SAMN31768030	RIVM_M088148
GCA_027771965.1	PRJNA514245	SAMN06328631	NA
GCA_027833075.1	PRJNA514245	SAMEA1068007
GCA_027866505.1	PRJNA514245	SAMN31014856	RIVM_M045545
GCA_028004185.1	PRJNA514245	SAMEA111427813
GCA_028074195.1	PRJNA514245	SAMEA7678775
GCA_028087435.1	PRJNA514245	SAMEA4728796
GCA_028348775.1	PRJNA514245	SAMEA5577654
GCA_028363035.1	PRJNA514245	SAMN23499440
GCA_028417115.1	PRJNA514245	SAMN10518868
GCA_028418075.1	PRJNA514245	SAMN21568936
GCA_028422365.1	PRJNA514245	SAMN27577980	SWF_32
GCA_028422925.1	PRJNA514245	SAMEA5330331	S93258MN06
GCA_028535285.1	PRJNA514245	SAMEA7997430
GCA_028587605.1	PRJNA514245	SAMN30676356	TJ_095
GCA_028925085.1	PRJNA514245	SAMN33240240	S0060-En-NS1-C2-C5-CL
GCA_028977725.1	PRJNA514245	SAMN32801340	S0080-3M-OS1-C1-C3-CL
GCA_029392145.1	PRJNA514245	SAMD00489536	JARB-HU1311
GCA_029395395.1	PRJNA514245	SAMD00489364	JARB-HU0945
GCA_029404315.1	PRJNA514245	SAMD00467431	SA1491
GCA_029406045.1	PRJNA514245	SAMD00467312	SA0052
GCA_029414255.1	PRJNA514245	SAMEA13121230	Staphylococcus aureus H33290
GCA_029414695.1	PRJNA514245	SAMEA112373350
GCA_029724015.1	PRJNA514245	SAMEA9973794
GCA_030207075.1	PRJNA634452	SAMN34003740	C14-Q3-S3
GCA_030271295.1	PRJNA970323	SAMN34999255	BPE781
GCA_030351695.1	PRJNA949606	SAMN33946396	SCL1865
GCA_030352985.1	PRJNA949606	SAMN33946468	SCL1975
GCA_030355045.1	PRJNA949606	SAMN33946174	SCL980
GCA_030357975.1	PRJNA949606	SAMN33946157	SCL932
GCA_030387675.1	PRJNA949606	SAMN33946546	SCL2201
GCA_030533745.1	PRJNA994481	SAMN36429666	SA26-SX
GCA_031889285.1	PRJNA514245	SAMN36380951	ST2187
GCA_031934285.1	PRJNA966921	SAMN34573451	2026-07-13
GCA_032028125.1	PRJNA1006036	SAMN37007382	69
GCA_032109625.1	PRJNA514245	SAMEA113932858
GCA_032362275.1	PRJNA514245	SAMEA112860733
GCA_032396565.1	PRJNA514245	SAMEA110468760
GCA_032398465.1	PRJNA514245	SAMEA110468649
GCA_032653545.1	PRJNA1015705	SAMN37365346	SA1000
GCA_033444825.1	PRJNA1015705	SAMN37365290	SA1731
GCA_033496285.1	PRJNA514245	SAMN38106028
GCA_033532165.1	PRJNA1034752	SAMN38071550	1910BS30
GCA_033648025.1	PRJNA514245	SAMN38224262
GCA_033779055.1	PRJNA514245	SAMEA3283258	MSSA
GCA_036632795.1	PRJNA916909	SAMN32513155	AF4204
GCA_037019295.1	PRJNA1054793	SAMN38933954	SKLX85666
GCA_037169485.1	PRJNA1075303	SAMN39911955	MRSA_35
GCA_037991215.1	PRJNA1077681	SAMN40617851	M011
GCA_039205235.1	PRJNA1102351	SAMN41018086	Sa_100
GCA_900018255.1	PRJEB2756	SAMEA1469583	BSAC1357
GCA_900018715.1	PRJEB2756	SAMEA1464300	BSAC338
GCA_900020275.1	PRJEB2756	SAMEA1464202	BSAC825
GCA_900037785.1	PRJEB2756	SAMEA1317404	BSAC940
GCA_900042705.1	PRJEB2756	SAMEA1469698	BSAC2344
GCA_900044325.1	PRJEB2756	SAMEA1464651	BSAC3287
GCA_900044455.1	PRJEB2756	SAMEA1464498	BSAC321
GCA_900045015.1	PRJEB2756	SAMEA1317476	BSAC953
GCA_900045515.1	PRJEB2756	SAMEA1317490	BSAC76
GCA_900045715.1	PRJEB2756	SAMEA1464266	BSAC302
GCA_900046795.1	PRJEB2655	SAMEA1469553	BSAC2372
GCA_900053475.1	PRJEB2756	SAMEA1317565	BSAC1777
GCA_900080945.1	PRJEB1915	SAMEA2384045	MRSA
GCA_900082115.1	PRJEB1915	SAMEA2384562	MRSA
GCA_900082275.1	PRJEB1915	SAMEA2384616	MSSA
GCA_900082615.1	PRJEB1915	SAMEA2384828	MRSA
GCA_900097335.1	PRJEB2655	SAMEA3109328	064Hii
GCA_900097375.1	PRJEB2655	SAMEA2298709	MRSA045T
GCA_900097415.1	PRJEB2655	SAMEA2298714	MRSA40B
GCA_900097495.1	PRJEB2655	SAMEA3109320	015H
GCA_900097595.1	PRJEB2655	SAMEA3109327	064Hi
GCA_900098405.1	PRJEB2655	SAMEA1708730	GKP138-17
GCA_900098525.1	PRJEB2655	SAMEA1708766	GKP136-58
GCA_900098605.1	PRJEB2655	SAMEA1709026	GKP136-67
GCA_900124655.1	PRJEB9575	SAMEA3448981	3688STDY6124971
GCA_900124795.1	PRJEB9575	SAMEA3448996	3688STDY6124986
GCA_900124965.1	PRJEB9575	SAMEA3449016	3688STDY6125008
GCA_900124995.1	PRJEB9575	SAMEA3448974	3688STDY6124964
GCA_900125155.1	PRJEB9575	SAMEA3449037	3688STDY6125029
GCA_900125185.1	PRJEB9575	SAMEA3449039	3688STDY6125031
GCA_900125305.1	PRJEB9575	SAMEA3449051	3688STDY6125043
GCA_900125625.1	PRJEB9575	SAMEA3448866	3688STDY6124845
GCA_900125885.1	PRJEB9575	SAMEA3448900	3688STDY6124889
GCA_900125925.1	PRJEB9575	SAMEA3448908	3688STDY6124897
GCA_900125985.1	PRJEB9575	SAMEA3448913	3688STDY6124902
GCA_900126055.1	PRJEB9575	SAMEA3448921	3688STDY6124911
GCA_900126105.1	PRJEB9575	SAMEA3448925	3688STDY6124915
GCA_900126175.1	PRJEB9575	SAMEA3448934	3688STDY6124924
GCA_900126205.1	PRJEB9575	SAMEA3448937	3688STDY6124927
GCA_900126575.1	PRJEB9575	SAMEA3449058	3688STDY6125050
GCA_900127645.1	PRJEB9575	SAMEA3448979	3688STDY6124969
GCA_900127785.1	PRJEB9575	SAMEA3449052	3688STDY6125044
GCA_900127835.1	PRJEB9575	SAMEA3448851	3688STDY6124830
GCA_900127935.1	PRJEB9575	SAMEA3448894	3688STDY6124883
GCA_900127975.1	PRJEB9575	SAMEA3448903	3688STDY6124892
GCA_900128005.1	PRJEB9575	SAMEA3448907	3688STDY6124896
GCA_900128295.1	PRJEB9575	SAMEA3449105	3688STDY6125103
GCA_900128375.1	PRJEB9575	SAMEA3449065	3688STDY6125057
GCA_900250205.1	PRJEB24452	SAMEA104473362	H1309
GCA_900250375.1	PRJEB24452	SAMEA104473380	H1436
GCA_900250635.1	PRJEB24452	SAMEA104473411	H1772
GCA_900250875.1	PRJEB24452	SAMEA104473425	HL456
GCA_900250915.1	PRJEB24452	SAMEA104473438	M2891
GCA_900251635.1	PRJEB24452	SAMEA104473503	M3600
GCA_900251765.1	PRJEB24452	SAMEA104473522	M3842
GCA_900457455.1	PRJEB6403	SAMEA3856673	NCTC10649
GCA_900457645.1	PRJEB6403	SAMEA3491718	NCTC7856
GCA_900457785.1	PRJEB6403	SAMEA3504589	NCTC7446
GCA_900457805.1	PRJEB6403	SAMEA3504590	NCTC7712
GCA_900457895.1	PRJEB6403	SAMEA3500266	NCTC6507
GCA_900474555.1	PRJEB6403	SAMEA3491703	NCTC13137
GCA_900474565.1	PRJEB6403	SAMEA3518008	NCTC8726
GCA_900483055.1	PRJEB2944	SAMEA1469857	EOE142
GCA_900635095.1	PRJEB6403	SAMEA2771254	NCTC8317
GCA_902714115.1	PRJEB2076	SAMEA958806	T234_W02_C01
GCA_902715175.1	PRJEB4140	SAMEA2078551	T012_N13_C02
GCA_902715575.1	PRJEB4140	SAMEA2078555	T012_N14_C06
GCA_902716575.1	PRJEB4140	SAMEA2079060	T020_N01_C03
GCA_902718165.1	PRJEB4140	SAMEA2081352	T126_N11_C08
GCA_902721185.1	PRJEB4140	SAMEA1963675	T010_N11_C08
GCA_902721485.1	PRJEB4140	SAMEA2078327	T012_N05_C03
GCA_902722185.1	PRJEB4140	SAMEA2076497	T092_T02_C01
GCA_903799015.1	PRJEB13165	SAMEA4008492	SG69
GCA_903800185.1	PRJEB13165	SAMEA4008618	NW49
GCA_903800285.1	PRJEB13165	SAMEA4008630	NW89
GCA_903800305.1	PRJEB13165	SAMEA4008627	NW83
GCA_903802175.1	PRJEB13165	SAMEA103891457	NRS752
GCA_903803405.1	PRJEB13165	SAMEA4008761	R54
GCA_903804015.1	PRJEB13165	SAMEA4552942	Y49
GCA_903804035.1	PRJEB13165	SAMEA4552945	Y57
GCA_903804145.1	PRJEB13165	SAMEA4552956	Y81
GCA_903804205.1	PRJEB13165	SAMEA4552962	Y91
GCA_903804715.1	PRJEB13165	SAMEA4553015	A66
GCA_903805935.1	PRJEB13165	SAMEA4553142	RVC150
GCA_903806195.1	PRJEB13165	SAMEA4553171	W16
GCA_903808655.1	PRJEB13165	SAMEA70126918	MOS79
GCA_903809445.1	PRJEB13165	SAMEA70229668	MOS158
GCA_903809735.1	PRJEB13165	SAMEA70201918	MOS187
GCA_903810195.1	PRJEB13165	SAMEA70253668	MOS233
GCA_903812175.1	PRJEB13165	SAMEA103891291	MOS432
GCA_903812305.1	PRJEB13165	SAMEA103891301	MOS442
GCA_903812495.1	PRJEB13165	SAMEA103891311	MOS452
GCA_903813105.1	PRJEB13165	SAMEA103891550	CF9
GCA_903813205.1	PRJEB13165	SAMEA103891559	CF32
GCA_903989085.1	PRJEB34863	SAMEA6125818
GCA_963994075.1	PRJEB71932	SAMEA115113223	FFMG-586-4-21
GCA_000525245.1	PRJNA224169	SAMN02383536	DAR3165
GCA_000596185.1	PRJNA228413	SAMN02403873	DAR5853
GCA_000563295.1	PRJNA224605	SAMN02384071	H27862
GCA_000561845.1	PRJNA224468	SAMN02383757	H42737
GCA_000562855.1	PRJNA224538	SAMN02383827	H48054
GCA_000564955.1	PRJNA215676	SAMN02952964	HST-084
GCA_000540715.1	PRJNA223877	SAMN02381618	KINW6016
GCA_000360045.1	PRJNA88923	SAMN00809158	M0055
GCA_000531855.1	PRJNA216734	SAMN02325685	M0113
GCA_000555965.1	PRJNA216457	SAMN02325411	M0431
GCA_000363005.1	PRJNA88757	SAMN00809069	M1216
GCA_000574785.1	PRJNA220068	SAMN02360875	M1217
GCA_000573745.1	PRJNA220125	SAMN02360932	M1289
GCA_000573325.1	PRJNA220151	SAMN02360958	M1319
GCA_000602025.1	PRJNA227517	SAMN02402394	M72087
GCA_000605465.1	PRJNA227622	SAMN02402546	M83332
GCA_000582725.1	PRJEB4745	SAMEA3138946	S0924
GCA_000588835.1	PRJNA178987	SAMN02952938	ST1464
GCA_000221845.2	PRJNA53609	SAMN02436337	21195
GCA_000626955.1	PRJNA53669	SAMN00117451	21304
GCA_000253135.1	PRJEA52833	SAMEA2271964
GCA_000280745.1	PRJNA82609	SAMN00991725	GR1
GCA_000507705.1	PRJNA169473	SAMN00862107	KPL1845
GCA_000735755.1	PRJNA178070	SAMN01938902	SK1585
GCA_000569555.1	PRJNA225199	SAMN02385521	T44834
GCA_000684335.1	PRJNA226521	SAMN02391393	Tur-5
GCA_000541275.1	PRJNA223912	SAMN02381653	UCIM6065
GCA_000683195.1	PRJNA228855	SAMN02404345	VET0798S
GCA_000645735.1	PRJNA228870	SAMN02404360	VET1068S
GCA_000646035.1	PRJNA228891	SAMN02404381	VET1653S
GCA_000646795.1	PRJNA228821	SAMN02404311	VET1880R
GCA_000647095.1	PRJNA228840	SAMN02404330	VET1911R

## Sheet: STable4
Supplementary Table 4: Complete genome dataset of Klebsiella pneumonia.
Assembly accession	Bioproject	Biosample	Strain
GCA_001902755.4	PRJNA339843	SAMN05956104	CRK0150
GCA_001904075.4	PRJNA339843	SAMN05956141	CRK0113
GCA_002184515.2	PRJNA339843	SAMN06812666	CRK0008
GCA_002185975.2	PRJNA339843	SAMN06812649	CRK0025
GCA_002186005.2	PRJNA339843	SAMN06812655	CRK0019
GCA_002186255.2	PRJNA339843	SAMN06812602	CRK0072
GCA_002186275.2	PRJNA339843	SAMN06812607	CRK0067
GCA_002186335.2	PRJNA339843	SAMN06812576	CRK0098
GCA_002610865.1	PRJNA328256	SAMN05367056	TR214
GCA_003038035.2	PRJNA353728	SAMN08624641	WCHKP015247
GCA_003543535.1	PRJNA417962	SAMN08018235
GCA_003664865.1	PRJNA490421	SAMN10036119	SU1
GCA_003664965.1	PRJNA490421	SAMN10036127	SU9
GCA_003687865.1	PRJNA497260	SAMN10252254	1035290
GCA_003687955.1	PRJNA497260	SAMN10252245	1018775
GCA_003693405.1	PRJNA497837	SAMN10267038	KL11
GCA_004312505.1	PRJDB7163	SAMD00129593	TUM14083
GCA_006130195.1	PRJNA510171	SAMN10600568	NJYKDXFSDEYY1730-CR
GCA_006130335.1	PRJNA510171	SAMN10600554	NJSFYBJY74-CR
GCA_006130465.1	PRJNA510171	SAMN10600540	NJJYYY56-CR
GCA_006130515.1	PRJNA510171	SAMN10600535	NJNKYY50-CR
GCA_006130645.1	PRJNA510171	SAMN10600522	NJDCYY34-CR
GCA_006131105.1	PRJNA510171	SAMN10600559	NJYKDXFSDEYY948-CR
GCA_006131215.1	PRJNA510171	SAMN10600527	NJLSYY39-CS
GCA_006131295.1	PRJNA510171	SAMN10600514	NJMJYY26-CR
GCA_012056395.1	PRJDB6655	SAMD00141408	MH15-197M
GCA_012066095.1	PRJNA522332	SAMN10928523	KPN1089
GCA_012067975.1	PRJNA522332	SAMN10928517	KPN605
GCA_014893365.1	PRJNA642017	SAMN16339892	UPMP1782
GCA_016754175.1	PRJNA503173	SAMN10353613	15WZ-83
GCA_020477295.1	PRJNA612328	SAMN15754244	BEITU-B14
GCA_020478865.1	PRJNA612328	SAMN15754183	BEITU-Z104
GCA_020479505.1	PRJNA612328	SAMN15754150	BEITU-N365
GCA_020479785.1	PRJNA612328	SAMN15754139	BEITU-N157
GCA_020481205.1	PRJNA612328	SAMN15754107	BEITU-Kpn6
GCA_020481375.1	PRJNA612328	SAMN15754097	FJ-X20
GCA_020482885.1	PRJNA612328	SAMN15814745	BEITU-Z21
GCA_020889265.1	PRJDB12305	SAMD00412815	TUM17571
GCA_022208165.1	PRJNA514245	SAMD00193218	MyNCGM546
GCA_022208345.1	PRJNA514245	SAMD00193209	MyNCGM488
GCA_022208505.1	PRJNA514245	SAMD00193201	MyNCGM437
GCA_022208745.1	PRJNA514245	SAMD00193181	MyNCGM076
GCA_022209425.1	PRJNA514245	SAMEA5951327
GCA_022209495.1	PRJNA514245	SAMEA5951320
GCA_022209545.1	PRJNA514245	SAMEA5951324
GCA_022209605.1	PRJNA514245	SAMEA5951315
GCA_022209685.1	PRJNA514245	SAMEA5951314
GCA_022209905.1	PRJNA514245	SAMEA5951304
GCA_022210185.1	PRJNA514245	SAMEA5951289
GCA_022210225.1	PRJNA514245	SAMEA5951288
GCA_022210405.1	PRJNA514245	SAMEA5951278
GCA_022210545.1	PRJNA514245	SAMEA5951272
GCA_022210695.1	PRJNA514245	SAMEA5951264
GCA_022210725.1	PRJNA514245	SAMEA5951261
GCA_022210805.1	PRJNA514245	SAMEA5951259
GCA_022210865.1	PRJNA514245	SAMEA5951254
GCA_022231485.1	PRJNA514245	SAMEA4547909	Klebsiella pneumoniae
GCA_022231545.1	PRJNA514245	SAMEA4547901	Klebsiella pneumoniae
GCA_022231605.1	PRJNA514245	SAMEA4547903	Klebsiella pneumoniae
GCA_022231965.1	PRJNA514245	SAMEA4547803	Klebsiella pneumoniae
GCA_022232105.1	PRJNA514245	SAMEA4547785	Klebsiella pneumoniae
GCA_022232345.1	PRJNA514245	SAMEA4547762	Klebsiella pneumoniae
GCA_022232365.1	PRJNA514245	SAMEA4547760	Klebsiella pneumoniae
GCA_022232405.1	PRJNA514245	SAMEA4547754	Klebsiella pneumoniae
GCA_022232565.1	PRJNA514245	SAMEA4668457
GCA_022233705.1	PRJNA514245	SAMEA4668409
GCA_022236065.1	PRJNA514245	SAMEA87958918
GCA_022236625.1	PRJNA514245	SAMEA56282668
GCA_022236845.1	PRJNA514245	SAMEA56275918
GCA_022244085.1	PRJNA514245	SAMEA2073511	570
GCA_022244125.1	PRJNA514245	SAMEA2073510	568
GCA_022244205.1	PRJNA514245	SAMEA2073333	540
GCA_022244305.1	PRJNA514245	SAMEA2073322	501
GCA_022244445.1	PRJNA514245	SAMEA2073315	446
GCA_022244625.1	PRJNA514245	SAMEA2073134	420
GCA_022244675.1	PRJNA514245	SAMEA2073129	352
GCA_022244795.1	PRJNA514245	SAMEA2073121	283
GCA_022244895.1	PRJNA514245	SAMEA2073117	270
GCA_022245045.1	PRJNA514245	SAMEA2072949	212
GCA_022245065.1	PRJNA514245	SAMEA2072950	215
GCA_022245245.1	PRJNA514245	SAMEA2072921	132
GCA_022245685.1	PRJNA514245	SAMEA2064503	79
GCA_022245745.1	PRJNA514245	SAMEA3886723	Kpn_06_20
GCA_022245765.1	PRJNA514245	SAMEA3886724	Kpn_06_21
GCA_022245835.1	PRJNA514245	SAMEA3886719	Kpn_06_16
GCA_022246105.1	PRJNA514245	SAMEA3886706	Kpn_06_3
GCA_022246825.1	PRJNA514245	SAMEA3886667	Kpn_00_36
GCA_022247005.1	PRJNA514245	SAMEA3886659	Kpn_00_28
GCA_022247045.1	PRJNA514245	SAMEA3886656	Kpn_00_25
GCA_022247085.1	PRJNA514245	SAMEA3886653	Kpn_00_22
GCA_022247405.1	PRJNA514245	SAMEA3886633	Kpn_00_2
GCA_022247425.1	PRJNA514245	SAMEA3886773	Kpn_06_70
GCA_022247445.1	PRJNA514245	SAMEA3886772	Kpn_06_69
GCA_022247485.1	PRJNA514245	SAMEA3886770	Kpn_06_67
GCA_022247565.1	PRJNA514245	SAMEA3886761	Kpn_06_58
GCA_022248215.1	PRJNA514245	SAMEA1920228	K1603
GCA_022248475.1	PRJNA514245	SAMEA1920211	K1144
GCA_022248555.1	PRJNA514245	SAMEA1920207	K1115
GCA_022248675.1	PRJNA514245	SAMEA104208440	Klebsiella pneumoniae
GCA_022248855.1	PRJNA514245	SAMEA104208430	Klebsiella pneumoniae
GCA_022249155.1	PRJNA514245	SAMEA104208400	Klebsiella pneumoniae
GCA_022249395.1	PRJNA514245	SAMEA104208388	Klebsiella pneumoniae
GCA_022249525.1	PRJNA514245	SAMEA104208403	Klebsiella pneumoniae
GCA_022249635.1	PRJNA514245	SAMEA104208380	Klebsiella pneumoniae
GCA_022249695.1	PRJNA514245	SAMEA104208367	Klebsiella pneumoniae
GCA_022249955.1	PRJNA514245	SAMEA104208356	Klebsiella pneumoniae
GCA_022250275.1	PRJNA514245	SAMEA104208331	Klebsiella pneumoniae
GCA_022250375.1	PRJNA514245	SAMEA104208322	Klebsiella pneumoniae
GCA_022250575.1	PRJNA514245	SAMEA104208313	Klebsiella pneumoniae
GCA_022251015.1	PRJNA514245	SAMEA1877818	K925
GCA_022251395.1	PRJNA514245	SAMEA1877824	K725
GCA_022251675.1	PRJNA514245	SAMEA1877820	K1049
GCA_022251715.1	PRJNA514245	SAMEA1877836	K1031
GCA_022251755.1	PRJNA514245	SAMEA1877804	K1029
GCA_022251855.1	PRJNA514245	SAMEA1877800	K864
GCA_022251955.1	PRJNA514245	SAMEA1877774	K1288
GCA_022252155.1	PRJNA514245	SAMEA1877790	K956
GCA_022252215.1	PRJNA514245	SAMEA1877803	K804
GCA_022252895.1	PRJNA514245	SAMEA104590382
GCA_022252915.1	PRJNA514245	SAMEA104590381
GCA_022253535.1	PRJNA514245	SAMEA104590357
GCA_022253635.1	PRJNA514245	SAMEA104590350
GCA_022253815.1	PRJNA514245	SAMEA104590341
GCA_022253855.1	PRJNA514245	SAMEA104590340
GCA_022254055.1	PRJNA514245	SAMEA104590330
GCA_022254215.1	PRJNA514245	SAMEA104590320
GCA_022254395.1	PRJNA514245	SAMEA104590314
GCA_022254455.1	PRJNA514245	SAMEA104590310
GCA_022254755.1	PRJNA514245	SAMEA104590295
GCA_022254835.1	PRJNA514245	SAMEA104590290
GCA_022254855.1	PRJNA514245	SAMEA104590292
GCA_022254895.1	PRJNA514245	SAMEA104590288
GCA_022255195.1	PRJNA514245	SAMEA104590269
GCA_022255355.1	PRJNA514245	SAMEA104590264
GCA_022255455.1	PRJNA514245	SAMEA104590261
GCA_022255595.1	PRJNA514245	SAMEA104590252
GCA_022255615.1	PRJNA514245	SAMEA104590251
GCA_022256015.1	PRJNA514245	SAMEA104590229
GCA_022257795.1	PRJNA514245	SAMEA882147	2033
GCA_022257885.1	PRJNA514245	SAMEA882145	2024
GCA_022258055.1	PRJNA514245	SAMEA882010	Pus 15987
GCA_022258115.1	PRJNA514245	SAMEA882025	QMP M1-781
GCA_022258135.1	PRJNA514245	SAMEA882029	QMP M1-884
GCA_022258515.1	PRJNA514245	SAMEA882115	DU4033/04
GCA_022258635.1	PRJNA514245	SAMEA882109	DM23092/04
GCA_022258775.1	PRJNA514245	SAMEA882007	U 12567
GCA_022259175.1	PRJNA514245	SAMEA882069	D-026-I-b-1
GCA_022259335.1	PRJNA514245	SAMEA882217	K35N
GCA_022259455.1	PRJNA514245	SAMEA882197	NCSR101
GCA_022259555.1	PRJNA514245	SAMEA882195	08-475T
GCA_022259715.1	PRJNA514245	SAMEA882224	QMP M1-406
GCA_022259735.1	PRJNA514245	SAMEA882227	QMP M1-375
GCA_022260055.1	PRJNA514245	SAMEA882238	DB270/04
GCA_022260255.1	PRJNA514245	SAMEA882170	AJ218
GCA_022260295.1	PRJNA514245	SAMEA882171	AJ303
GCA_022260455.1	PRJNA514245	SAMEA882038	AJ156
GCA_022260535.1	PRJNA514245	SAMEA882074	AJ196
GCA_022260575.1	PRJNA514245	SAMEA882046	AJ083
GCA_022260615.1	PRJNA514245	SAMEA881993	AJ064
GCA_022260695.1	PRJNA514245	SAMEA882042	AJ099
GCA_022260765.1	PRJNA514245	SAMEA882278	AJ006
GCA_022260855.1	PRJNA514245	SAMEA882002	AJ034
GCA_022262855.1	PRJNA514245	SAMN07422288	NA
GCA_022265375.1	PRJNA514245	SAMN05770793	strain 11
GCA_022265495.1	PRJNA514245	SAMN05770916	strain 134
GCA_022265675.1	PRJNA514245	SAMN05770919	strain 137
GCA_022266055.1	PRJNA514245	SAMN05770843	strain 61
GCA_022266245.1	PRJNA514245	SAMN05770957	strain 175
GCA_022266285.1	PRJNA514245	SAMN05770822	strain 40
GCA_022266855.1	PRJNA514245	SAMN03853195
GCA_022267095.1	PRJNA514245	SAMN03853216
GCA_022267595.1	PRJNA514245	SAMN03853226
GCA_022267755.1	PRJNA514245	SAMN03853220
GCA_022267835.1	PRJNA514245	SAMN03853192
GCA_022789205.2	PRJNA591480	SAMN17766502	2020-314
GCA_024346695.1	PRJNA688325	SAMN17173567	XHKP53
GCA_024457255.1	PRJNA514245	SAMD00397219	NUBL-21987
GCA_024491175.1	PRJNA514245	SAMEA12940441
GCA_024496205.1	PRJNA861119	SAMN29889749	hvKP859
GCA_024516745.1	PRJNA684769	SAMN17073099	Kp141
GCA_024517145.1	PRJNA684769	SAMN17073076	Kp106
GCA_024517245.1	PRJNA684769	SAMN17073172	Kp84
GCA_024527115.1	PRJNA514245	SAMEA12940596
GCA_024527395.1	PRJNA514245	SAMEA12940365
GCA_024527695.1	PRJNA514245	SAMEA12940487
GCA_024527975.1	PRJNA514245	SAMEA12940389
GCA_024671635.1	PRJNA514245	SAMN29642403	F28
GCA_024671695.1	PRJNA514245	SAMN29642405	F32
GCA_024677165.2	PRJNA859498	SAMN29785359	KpHUPM-97
GCA_024756645.1	PRJNA867316	SAMN30192277	C7672
GCA_024757385.1	PRJNA867316	SAMN30192239	C2511
GCA_024757755.1	PRJNA867316	SAMN30192222	C1710
GCA_024771995.1	PRJNA514245	SAMEA12943907
GCA_024803365.1	PRJNA514245	SAMN07662939
GCA_024813455.1	PRJNA823356	SAMN27293995	Kp60R
GCA_024813785.1	PRJNA823356	SAMN27293979	Kp65R
GCA_024866585.1	PRJNA288601	SAMN30498015	2022HL-01629
GCA_024887195.1	PRJNA514245	SAMEA110350097
GCA_026671795.1	PRJNA906096	SAMN31892428	KP0194
GCA_026672015.1	PRJNA906096	SAMN31892410	KP0176
GCA_026672815.1	PRJNA906096	SAMN31892374	KP0140
GCA_026673165.1	PRJNA906096	SAMN31892388	KP0154
GCA_026673215.1	PRJNA906096	SAMN31892357	KP0123
GCA_026673435.1	PRJNA906096	SAMN31892364	KP0130
GCA_026673515.1	PRJNA906096	SAMN31892365	KP0131
GCA_026673595.1	PRJNA906096	SAMN31892359	KP0125
GCA_026673965.1	PRJNA906096	SAMN31892281	KP0047
GCA_026674025.1	PRJNA906096	SAMN31892280	KP0046
GCA_026674095.1	PRJNA906096	SAMN31892275	KP0041
GCA_026674205.1	PRJNA906096	SAMN31892266	KP0032
GCA_026674275.1	PRJNA906096	SAMN31892417	KP0183
GCA_026674375.1	PRJNA906096	SAMN31892334	KP0100
GCA_026674405.1	PRJNA906096	SAMN31892327	KP0093
GCA_026674455.1	PRJNA906096	SAMN31892340	KP0106
GCA_026674525.1	PRJNA906096	SAMN31892337	KP0103
GCA_026674555.1	PRJNA906096	SAMN31892332	KP0098
GCA_026674615.1	PRJNA906096	SAMN31892329	KP0095
GCA_026674685.1	PRJNA906096	SAMN31892324	KP0090
GCA_026674815.1	PRJNA906096	SAMN31892318	KP0084
GCA_026674825.1	PRJNA906096	SAMN31892311	KP0077
GCA_026675105.1	PRJNA906096	SAMN31892304	KP0070
GCA_026675255.1	PRJNA906096	SAMN31892282	KP0048
GCA_026675265.1	PRJNA906096	SAMN31892300	KP0066
GCA_026675365.1	PRJNA906096	SAMN31892293	KP0059
GCA_026675425.1	PRJNA906096	SAMN31892286	KP0052
GCA_026676065.1	PRJNA906096	SAMN31892244	KP0010
GCA_026676355.1	PRJNA906096	SAMN31892257	KP0023
GCA_026676375.1	PRJNA906096	SAMN31892248	KP0014
GCA_026676435.1	PRJNA906096	SAMN31892253	KP0019
GCA_026676475.1	PRJNA906096	SAMN31892242	KP0008
GCA_028472745.1	PRJNA353728	SAMN13567275	SCKP090421
GCA_028527285.1	PRJNA793277	SAMN24528099	PEKP4069
GCA_028527475.1	PRJNA793277	SAMN24528090	81
GCA_028544835.1	PRJNA288601	SAMN33190828
GCA_028545355.1	PRJNA288601	SAMN33190853
GCA_029214865.1	PRJNA514245	SAMN33709339	30835_C3470463
GCA_030443085.1	PRJNA713411	SAMN35882457	H37
GCA_030443795.1	PRJNA713411	SAMN35882402	W14
GCA_030443835.1	PRJNA713411	SAMN35882395	W07
GCA_030464125.1	PRJNA521445	SAMN10923335	YMC/2017/05/N424
GCA_031983525.1	PRJNA850115	SAMN29159136
GCA_032236435.2	PRJNA514245	SAMN37587488
GCA_032236475.2	PRJNA514245	SAMN37587489
GCA_032476055.1	PRJNA294605	SAMN11390223
GCA_032575655.1	PRJNA294605	SAMN11391543
GCA_034310925.1	PRJNA514245	SAMN38764472	KLP00655
GCA_034357225.1	PRJNA514245	SAMN38739092	HSKPN_13_1829
GCA_034361305.1	PRJNA832474	SAMN27863152	CHN01073
GCA_034361345.1	PRJNA832474	SAMN27863150	CHN01070
GCA_034361465.1	PRJNA832474	SAMN27863144	CHN01048
GCA_034361765.1	PRJNA832474	SAMN27863975	CHN12104
GCA_034362325.1	PRJNA832474	SAMN27863946	CHN11012
GCA_034362395.1	PRJNA832474	SAMN27863935	CHN10104
GCA_034362775.1	PRJNA832474	SAMN27863924	CHN10059
GCA_034363255.1	PRJNA832474	SAMN27863901	CHN10015
GCA_034363825.1	PRJNA832474	SAMN27863873	CHN08148
GCA_034364325.1	PRJNA832474	SAMN27863848	CHN08039
GCA_034364485.1	PRJNA832474	SAMN27863839	CHN07151
GCA_034364565.1	PRJNA832474	SAMN27863835	CHN07126
GCA_034387855.1	PRJNA832474	SAMN27863790	CHN06021
GCA_034388195.1	PRJNA832474	SAMN27863783	CHN05139
GCA_034388315.1	PRJNA832474	SAMN27863775	CHN05117
GCA_034388515.1	PRJNA832474	SAMN27863770	CHN05104
GCA_034389735.1	PRJNA832474	SAMN27863718	CHN03139
GCA_034391375.1	PRJNA832474	SAMN27864109	CHN28077
GCA_034396015.1	PRJNA832474	SAMN27864315	CHN18072
GCA_034396215.1	PRJNA832474	SAMN27864307	CHN18045
GCA_034396575.1	PRJNA832474	SAMN27864287	CHN16126
GCA_034396715.1	PRJNA832474	SAMN27864280	CHN16038
GCA_034397325.1	PRJNA832474	SAMN27864252	CHN14149
GCA_034397755.1	PRJNA832474	SAMN27864230	CHN14057
GCA_034398235.1	PRJNA832474	SAMN27864204	CHN13113
GCA_037966435.2	PRJNA996332	SAMN36542813	HNLR19-1
GCA_037973935.1	PRJNA288601	SAMN40752284	2024HL-00369
GCA_037994665.1	PRJNA811107	SAMN26307956	Kp20201003
GCA_038029545.1	PRJNA288601	SAMN40874120	2024EP-00113
GCA_038030915.1	PRJNA1064857	SAMN39441298	NNKp 2565
GCA_038039355.1	PRJNA288601	SAMN40902003
GCA_038053895.1	PRJNA288601	SAMN38924503	2019-28-01-02
GCA_038083435.1	PRJNA278886	SAMN40930636
GCA_038149145.1	PRJNA269675	SAMN40650274	SCPM-O-B-10730 (C61680/22)
GCA_038149385.1	PRJNA269675	SAMN40650261	SCPM-O-B-10689 (C43753/22)
GCA_038149405.1	PRJNA269675	SAMN40650258	SCPM-O-B-10670 (C7955/21)
GCA_038149505.1	PRJNA269675	SAMN40650253	SCPM-O-B-10665 (C7039/21)
GCA_038149545.1	PRJNA269675	SAMN40650251	SCPM-O-B-10663 (C6819/21)
GCA_038156045.1	PRJNA288601	SAMN40895007	2024GO-0135
GCA_038314925.1	PRJNA288601	SAMN40983683	2024GO-0158
GCA_038374875.1	PRJNA1081623	SAMN40181874	S2023659
GCA_038374965.1	PRJNA1081623	SAMN40181871	S2023445
GCA_038375015.1	PRJNA1081623	SAMN40181868	S2023362
GCA_038375215.1	PRJNA1081623	SAMN40181857	S2023052
GCA_038375245.1	PRJNA1081623	SAMN40181856	S2023048
GCA_038375385.1	PRJNA1081623	SAMN40181848	S2022702
GCA_038375445.1	PRJNA1081623	SAMN40181845	S2022692
GCA_038375765.1	PRJNA1081623	SAMN40181831	S2022037
GCA_038375915.1	PRJNA1081623	SAMN40181822	S2021477
GCA_038376405.1	PRJNA1081623	SAMN40181798	S2021009
GCA_038376465.1	PRJNA1081623	SAMN40181795	S2021006
GCA_038376805.1	PRJNA1081623	SAMN40181777	S2020055
GCA_038381385.1	PRJNA1081623	SAMN40181774	S2020018
GCA_038398305.1	PRJNA981469	SAMN35539706	17541
GCA_038398485.1	PRJNA981469	SAMN35539559	17173
GCA_038405955.1	PRJNA1100431	SAMN40969790	WYZHKP07
GCA_038409135.1	PRJNA288601	SAMN40709251	missing
GCA_038410555.1	PRJNA288601	SAMN40995038	2024GN-00103
GCA_038415185.1	PRJNA288601	SAMN41019124
GCA_038418105.1	PRJNA288601	SAMN41033911
GCA_038431215.1	PRJNA1000275	SAMN36766249	2014C07-049
GCA_038435725.1	PRJNA945814	SAMN33794092	E19
GCA_038436025.1	PRJNA945814	SAMN33794078	E5
GCA_038443135.1	PRJNA1019273	SAMN37477201	8686_U461
GCA_038443555.1	PRJNA1019273	SAMN37477176	8146_U291
GCA_038443615.1	PRJNA1019273	SAMN37477185	8433_U435
GCA_038443785.1	PRJNA1019273	SAMN37477206	8722_U451
GCA_038593435.1	PRJNA1090858	SAMN41018413	MRSN119485
GCA_038593465.1	PRJNA1102521	SAMN41024121	CNS1F1
GCA_038628535.1	PRJNA288601	SAMN41101289
GCA_038845495.1	PRJNA288601	SAMN41130381	2024HL-00448
GCA_038870855.1	PRJNA288601	SAMN41135304	2024GO-0173
GCA_038929655.1	PRJNA561493	SAMN40755482	GIMC1029:Kpn67211123
GCA_039024225.1	PRJNA1104825	SAMN41088277	V2
GCA_039042295.1	PRJNA1101258	SAMN40991826	22-31
GCA_039042575.1	PRJNA1101258	SAMN40991816	2026-10-22
GCA_039042695.1	PRJNA1101258	SAMN40991811	21-97
GCA_039043015.1	PRJNA1101258	SAMN40991804	21-87
GCA_039516985.1	PRJNA288601	SAMN41152835	2024HL-00457
GCA_039558945.1	PRJNA288601	SAMN41248787	2024HL-00491
GCA_039566225.1	PRJNA1063361	SAMN39335496	22
GCA_039572765.1	PRJNA1029722	SAMN37877993	CDK9201
GCA_039573275.1	PRJNA1029722	SAMN37877971	CDK8003
GCA_039573745.1	PRJNA1029722	SAMN37877947	CDK6315
GCA_039573825.1	PRJNA1029722	SAMN37877942	CDK6310
GCA_039574305.1	PRJNA1029722	SAMN37877917	CDK5401
GCA_039574365.1	PRJNA1029722	SAMN37877918	CDK5402
GCA_039574505.1	PRJNA1029722	SAMN37877911	CDK5004
GCA_039574605.1	PRJNA1029722	SAMN37877907	CDK4901
GCA_039574625.1	PRJNA1029722	SAMN37877908	CDK4903
GCA_039574785.1	PRJNA1029722	SAMN37877900	CDK4405
GCA_039575065.1	PRJNA1029722	SAMN37877886	CDK3602
GCA_039575145.1	PRJNA1029722	SAMN37877880	CDK3305
GCA_039575385.1	PRJNA1029722	SAMN37877870	CDK1601
GCA_039575665.1	PRJNA1029722	SAMN37877856	CDK0802
GCA_039575925.1	PRJNA1029722	SAMN37877848	CDK0506
GCA_039576085.1	PRJNA1029722	SAMN37877844	CDK0501
GCA_039581625.1	PRJNA1100498	SAMN40970352	hmv-318Kp
GCA_039604495.1	PRJNA288601	SAMN41327111
GCA_039606315.1	PRJNA1100710	SAMN40976407	Kp291
GCA_039606355.1	PRJNA1100710	SAMN40976404	Kp288
GCA_039606585.1	PRJNA1100710	SAMN40976393	Kp277
GCA_039606675.1	PRJNA1100710	SAMN40976389	Kp273
GCA_039606735.1	PRJNA1100710	SAMN40976384	Kp268
GCA_039606875.1	PRJNA1100710	SAMN40976378	Kp262
GCA_039606985.1	PRJNA1100710	SAMN40976372	Kp256
GCA_039606995.1	PRJNA1100710	SAMN40976370	Kp254
GCA_039607635.1	PRJNA1100710	SAMN40976351	Kp235
GCA_039607825.1	PRJNA1100710	SAMN40976340	Kp224
GCA_039607845.1	PRJNA1100710	SAMN40976339	Kp223
GCA_039607905.1	PRJNA1100710	SAMN40976336	Kp220
GCA_039608175.1	PRJNA1100710	SAMN40976324	Kp208
GCA_039608215.1	PRJNA1100710	SAMN40976321	Kp205
GCA_039608355.1	PRJNA1100710	SAMN40976313	Kp197
GCA_039608535.1	PRJNA1100710	SAMN40976305	Kp189
GCA_039608695.1	PRJNA1100710	SAMN40976298	Kp182
GCA_039608775.1	PRJNA1100710	SAMN40976292	Kp176
GCA_039609015.1	PRJNA1100710	SAMN40976281	Kp165
GCA_039609055.1	PRJNA1100710	SAMN40976277	Kp161
GCA_039609085.1	PRJNA1100710	SAMN40976274	Kp158
GCA_039609335.1	PRJNA1100710	SAMN40976263	Kp147
GCA_039609495.1	PRJNA1100710	SAMN40976255	Kp139
GCA_039609655.1	PRJNA1100710	SAMN40976250	Kp134
GCA_039609695.1	PRJNA1100710	SAMN40976246	Kp130
GCA_039609755.1	PRJNA1100710	SAMN40976243	Kp127
GCA_039609815.1	PRJNA1100710	SAMN40976239	Kp123
GCA_039609875.1	PRJNA1100710	SAMN40976236	Kp120
GCA_039609915.1	PRJNA1100710	SAMN40976235	Kp119
GCA_039609955.1	PRJNA1100710	SAMN40976232	Kp116
GCA_039610115.1	PRJNA1100710	SAMN40976229	Kp113
GCA_039610155.1	PRJNA1100710	SAMN40976219	Kp103
GCA_039610215.1	PRJNA1100710	SAMN40976220	Kp104
GCA_039610275.1	PRJNA1100710	SAMN40976217	Kp101
GCA_039610715.1	PRJNA1100710	SAMN40976198	Kp082
GCA_039610735.1	PRJNA1100710	SAMN40976193	Kp077
GCA_039611215.1	PRJNA1100710	SAMN40976166	Kp050
GCA_039611295.1	PRJNA1100710	SAMN40976163	Kp047
GCA_039611335.1	PRJNA1100710	SAMN40976159	Kp043
GCA_039611355.1	PRJNA1100710	SAMN40976160	Kp044
GCA_039611435.1	PRJNA1100710	SAMN40976155	Kp039
GCA_039611515.1	PRJNA1100710	SAMN40976150	Kp034
GCA_039611595.1	PRJNA1100710	SAMN40976148	Kp032
GCA_039611765.1	PRJNA1100710	SAMN40976138	Kp022
GCA_039611855.1	PRJNA1100710	SAMN40976134	Kp018
GCA_039612075.1	PRJNA1100710	SAMN40976119	Kp003
GCA_039612175.1	PRJNA1100710	SAMN40976117	Kp001
GCA_039613255.1	PRJNA1105228	SAMN41098601	SCNJ50
GCA_039613355.1	PRJNA1105228	SAMN41098596	SCNJ43
GCA_039613425.1	PRJNA1105228	SAMN41098595	SCNJ42
GCA_039613555.1	PRJNA1105228	SAMN41098586	SCNJ13
GCA_039643765.1	PRJNA288601	SAMN41396420	2024HL-00502
GCA_039647475.1	PRJNA288601	SAMN41404606
GCA_039653425.2	PRJNA812595	SAMN41407425	2024CK-00646
GCA_039653485.1	PRJNA288601	SAMN41407428	2024CK-00665
GCA_039655935.1	PRJNA957441	SAMN34251432	EW1538
GCA_039674945.1	PRJNA1107141	SAMN41160481	19-66
GCA_039675085.1	PRJNA1107141	SAMN41160476	P706-1
GCA_039675165.1	PRJNA1107141	SAMN41160473	L806-1
GCA_039675245.1	PRJNA1107141	SAMN41160471	A19.63
GCA_039675945.1	PRJNA1107141	SAMN41160457	R891-2
GCA_039676325.1	PRJNA1107141	SAMN41160439	SY51
GCA_039676385.1	PRJNA1107141	SAMN41160436	SY143
GCA_039676405.1	PRJNA1107141	SAMN41160435	SY139
GCA_039676485.1	PRJNA1107141	SAMN41160432	XJ87
GCA_039676565.1	PRJNA1107141	SAMN41160427	XA97
GCA_039676665.1	PRJNA1107141	SAMN41160422	XA27
GCA_039676765.1	PRJNA1107141	SAMN41160416	WH25
GCA_039676785.1	PRJNA1107141	SAMN41160415	JX86
GCA_039676925.1	PRJNA1107141	SAMN41160409	22-SD18
GCA_039677265.1	PRJNA1107141	SAMN41160391	20-HN32
GCA_039681435.1	PRJNA1110826	SAMN41378371	4B079
GCA_039681595.1	PRJNA1110826	SAMN41378365	3A58
GCA_039719075.1	PRJNA1109570	SAMN41415674	KPN04
GCA_039720155.1	PRJNA1108917	SAMN41257751	SC-KP443
GCA_039731785.1	PRJNA957927	SAMN34272699	FK8055
GCA_039749475.1	PRJNA1111272	SAMN41386974	FUJ02721
GCA_039814105.1	PRJNA288601	SAMN41526202	2024HL-00520
GCA_039822705.1	PRJNA1063506	SAMN39397672	NCK1166
GCA_039832005.1	PRJNA1113380	SAMN41453211	2203184066
GCA_039832215.1	PRJNA1100710	SAMN40976200	Kp084
GCA_039842475.1	PRJNA1113824	SAMN41467494	Kp0249
GCA_039842535.1	PRJNA1113824	SAMN41467521	Kp0276
GCA_039842575.1	PRJNA1113824	SAMN41467512	Kp0267
GCA_039842975.1	PRJNA1113824	SAMN41467500	Kp0255
GCA_039843335.1	PRJNA1113824	SAMN41467487	Kp0242
GCA_039843655.1	PRJNA1113824	SAMN41467459	Kp0214
GCA_039843675.1	PRJNA1113824	SAMN41467476	Kp0231
GCA_039843695.1	PRJNA1113824	SAMN41467466	Kp0221
GCA_039843955.1	PRJNA1113824	SAMN41467461	Kp0216
GCA_039844055.1	PRJNA1113824	SAMN41467439	Kp0194
GCA_039844115.1	PRJNA1113824	SAMN41467443	Kp0198
GCA_039844135.1	PRJNA1113824	SAMN41467449	Kp0204
GCA_039844195.1	PRJNA1113824	SAMN41467440	Kp0195
GCA_039844215.1	PRJNA1113824	SAMN41467444	Kp0199
GCA_039844405.1	PRJNA1113824	SAMN41467441	Kp0196
GCA_039844505.1	PRJNA1113824	SAMN41467429	Kp0184
GCA_039844665.1	PRJNA1113824	SAMN41467414	Kp0169
GCA_039844845.1	PRJNA1113824	SAMN41467405	Kp0160
GCA_039844865.1	PRJNA1113824	SAMN41467415	Kp0170
GCA_039844905.1	PRJNA1113824	SAMN41467412	Kp0167
GCA_039844925.1	PRJNA1113824	SAMN41467411	Kp0166
GCA_039845125.1	PRJNA1113824	SAMN41467399	Kp0154
GCA_039845905.1	PRJNA1113824	SAMN41467374	Kp0129
GCA_039845945.1	PRJNA1113824	SAMN41467376	Kp0131
GCA_039846065.1	PRJNA1113824	SAMN41467369	Kp0124
GCA_039846185.1	PRJNA1113824	SAMN41467367	Kp0122
GCA_039846195.1	PRJNA1113824	SAMN41467365	Kp0120
GCA_039846225.1	PRJNA1113824	SAMN41467362	Kp0117
GCA_039846235.1	PRJNA1113824	SAMN41467358	Kp0113
GCA_039846285.1	PRJNA1113824	SAMN41467361	Kp0116
GCA_039846625.1	PRJNA1113824	SAMN41467343	Kp0098
GCA_039847555.1	PRJNA1113824	SAMN41467296	Kp0051
GCA_039847595.1	PRJNA1113824	SAMN41467290	Kp0045
GCA_039847675.1	PRJNA1113824	SAMN41467286	Kp0041
GCA_039847965.1	PRJNA1113824	SAMN41467251	Kp0006
GCA_039848005.1	PRJNA1113824	SAMN41467271	Kp0026
GCA_039848025.1	PRJNA1113824	SAMN41467274	Kp0029
GCA_039848085.1	PRJNA1113824	SAMN41467269	Kp0024
GCA_039848165.1	PRJNA1113824	SAMN41467255	Kp0010
GCA_039848185.1	PRJNA1113824	SAMN41467259	Kp0014
GCA_039848275.1	PRJNA1113824	SAMN41467262	Kp0017
GCA_039848315.1	PRJNA1113824	SAMN41467256	Kp0011
GCA_039848395.1	PRJNA1113824	SAMN41467253	Kp0008
GCA_039897485.1	PRJNA288601	SAMN41574035	not applicable
GCA_039910745.1	PRJNA288601	SAMN41581453
GCA_039911075.1	PRJNA288601	SAMN41581478
GCA_039960475.1	PRJNA288601	SAMN41606820
GCA_040011835.1	PRJNA1116077	SAMN41521469	RIVM_C039590
GCA_040015415.1	PRJNA1116077	SAMN41521435	RIVM_C038021
GCA_040031155.1	PRJNA288601	SAMN41619995
GCA_040038605.1	PRJNA288601	SAMN41612498	2024HL-00537
GCA_040047695.1	PRJNA1117195	SAMN41561446	CRE146
GCA_040061395.1	PRJNA288601	SAMN41673684
GCA_040066815.1	PRJNA288601	SAMN41569919	2024EL-00177
GCA_040068855.1	PRJNA857686	SAMN41675209	2024CE-CRO_06_04_007
GCA_040078235.1	PRJNA288601	SAMN41693275
GCA_040111365.1	PRJNA288601	SAMN41752559
GCA_040117765.1	PRJNA1100431	SAMN40981465	WYZHKP20
GCA_040117775.1	PRJNA1100431	SAMN40981372	WYZHKP19
GCA_040117985.1	PRJNA1100431	SAMN40981550	WYZHKP22
GCA_040118145.1	PRJNA1100431	SAMN40981599	WYZHKP25
GCA_040118205.1	PRJNA1100431	SAMN40982030	WYZHKP28
GCA_040137255.1	PRJNA1093566	SAMN40698433	fly-1169
GCA_040140745.1	PRJNA1093566	SAMN40698286	fly-751
GCA_040151195.1	PRJNA677881	SAMN40603237	CCBH13796
GCA_040162265.1	PRJNA288601	SAMN41805226	2024HL-00562
GCA_040182465.1	PRJNA288601	SAMN41805228	2024HL-00564
GCA_040184715.1	PRJNA288601	SAMN41837249	2024HL-00585
GCA_040184855.1	PRJNA288601	SAMN41837253	2024HL-00589
GCA_040189585.1	PRJNA1116866	SAMN41567453	RKPB465
GCA_040189655.1	PRJNA1116866	SAMN41567451	RKPB463
GCA_040189715.1	PRJNA1116866	SAMN41567446	RKPB457
GCA_040189755.1	PRJNA1116866	SAMN41567445	RKPB456
GCA_040189835.1	PRJNA1116866	SAMN41567440	RKPB448
GCA_040190115.1	PRJNA1116866	SAMN41567425	RKPB429
GCA_040190155.1	PRJNA1116866	SAMN41567423	RKPB426
GCA_040190195.1	PRJNA1116866	SAMN41567424	RKPB427
GCA_040190375.1	PRJNA1116866	SAMN41567410	RKPB412
GCA_040190415.1	PRJNA1116866	SAMN41567413	RKPB415
GCA_040190455.1	PRJNA1116866	SAMN41567409	RKPB411
GCA_040190495.1	PRJNA1116866	SAMN41567407	RKPB409
GCA_040190735.1	PRJNA1116866	SAMN41567395	RKPB319
GCA_040190795.1	PRJNA1116866	SAMN41567390	RKPB312
GCA_040190875.1	PRJNA1116866	SAMN41567385	RKPB303
GCA_040195855.1	PRJNA353728	SAMN41704805	140511
GCA_040195975.1	PRJNA353728	SAMN41704801	140164
GCA_040196055.1	PRJNA353728	SAMN41704797	90571
GCA_040196475.1	PRJNA1116866	SAMN41567364	JKPB607
GCA_040196495.1	PRJNA1116866	SAMN41567362	JKPB605
GCA_040196515.1	PRJNA1116866	SAMN41567361	JKPB604
GCA_040196775.1	PRJNA1116866	SAMN41567350	JKPB548
GCA_040196795.1	PRJNA1116866	SAMN41567347	JKPB543
GCA_040197015.1	PRJNA1116866	SAMN41567335	JKPB529
GCA_040197095.1	PRJNA1116866	SAMN41567334	JKPB528
GCA_040197295.1	PRJNA1116866	SAMN41567322	JKPB511
GCA_040197555.1	PRJNA1116866	SAMN41567308	HKPB520
GCA_040197675.1	PRJNA1116866	SAMN41567302	HKPB513
GCA_040197715.1	PRJNA1116866	SAMN41567299	HKPB510
GCA_040197975.1	PRJNA1116866	SAMN41567286	HKPB412
GCA_040198135.1	PRJNA1116866	SAMN41567279	HKPB405
GCA_040198155.1	PRJNA1116866	SAMN41567277	HKPB402
GCA_040198235.1	PRJNA1116866	SAMN41567278	HKPB403
GCA_040198495.1	PRJNA1116866	SAMN41567262	HKPB216
GCA_040198675.1	PRJNA1116866	SAMN41567253	HKPB207
GCA_040198935.1	PRJNA1116866	SAMN41567239	HKPB08
GCA_040199015.1	PRJNA1116866	SAMN41567237	710049
GCA_040199055.1	PRJNA1116866	SAMN41567230	RKPB876
GCA_040199215.1	PRJNA1116866	SAMN41567225	RKPB842
GCA_040199235.1	PRJNA1116866	SAMN41567222	RKPB815
GCA_040199315.1	PRJNA1116866	SAMN41567221	RKPB811
GCA_040199375.1	PRJNA1116866	SAMN41567215	RKPB324
GCA_040199415.1	PRJNA1116866	SAMN41567214	RKPB320
GCA_040199485.1	PRJNA1116866	SAMN41567213	RKPB317
GCA_040199535.1	PRJNA1116866	SAMN41567210	RKPB304
GCA_040199565.1	PRJNA1116866	SAMN41567208	RKPB300
GCA_040199755.1	PRJNA1116866	SAMN41567199	RKPB257
GCA_040199825.1	PRJNA1116866	SAMN41567196	RKPB254
GCA_040199895.1	PRJNA1116866	SAMN41567192	RKPB220
GCA_040200075.1	PRJNA1116866	SAMN41567180	RKPB201
GCA_040200235.1	PRJNA1116866	SAMN41567174	RKPB187
GCA_040200295.1	PRJNA1116866	SAMN41567170	RKPB181
GCA_040200575.1	PRJNA1116866	SAMN41567157	RKPB153
GCA_040200895.1	PRJNA1116866	SAMN41567139	RKPB084
GCA_040200975.1	PRJNA1116866	SAMN41567138	RKPB073
GCA_040201015.1	PRJNA1116866	SAMN41567134	RKPB062
GCA_040201215.1	PRJNA1116866	SAMN41567125	RKPB047
GCA_040201285.1	PRJNA1116866	SAMN41567119	RKPB036
GCA_040201395.1	PRJNA1116866	SAMN41567116	RKPB030
GCA_040201475.1	PRJNA1116866	SAMN41567109	RKPB019
GCA_040201505.1	PRJNA1116866	SAMN41567110	RKPB022
GCA_040201615.1	PRJNA1116866	SAMN41567104	RKPB002
GCA_040206215.1	PRJNA288601	SAMN41837248	2024HL-00584
GCA_040216075.1	PRJNA288601	SAMN41878384
GCA_040233485.1	PRJNA288601	SAMN41882098
GCA_040233505.1	PRJNA288601	SAMN41879510	not applicable
GCA_040253195.1	PRJNA288601	SAMN41914473
GCA_040256655.1	PRJNA1108951	SAMN41258613	U-KP1402
GCA_040256755.1	PRJNA1103093	SAMN41039775	5RS1
GCA_040268735.1	PRJNA719593	SAMN18613744	rskp702a
GCA_040268745.1	PRJNA719593	SAMN18613753	rskp750
GCA_040268875.1	PRJNA719593	SAMN18613743	rskp685a
GCA_040269235.1	PRJNA719593	SAMN18613693	rskp522a
GCA_040269475.1	PRJNA719593	SAMN18613487	dm208b
GCA_040270105.1	PRJNA353728	SAMN41862326	90526
GCA_040270165.1	PRJNA353728	SAMN41862327	90532
GCA_040270225.1	PRJNA353728	SAMN41862332	140308
GCA_040270635.1	PRJNA1123654	SAMN41817227	49856
GCA_040270885.1	PRJNA1123654	SAMN41817226	46704
GCA_040270905.1	PRJNA1123654	SAMN41817233	CFI_118_NDM1
GCA_040271595.1	PRJNA1123654	SAMN41817248	RSUH15
GCA_040273335.1	PRJNA288601	SAMN41984687
GCA_040279445.1	PRJNA353728	SAMN41862323	90468
GCA_040290515.1	PRJNA719593	SAMN18613732	rskp660a
GCA_040290945.1	PRJNA719593	SAMN18613710	rskp560b
GCA_040290975.1	PRJNA719593	SAMN18613709	rskp558b
GCA_040290995.1	PRJNA719593	SAMN18613708	rskp552b
GCA_040291035.1	PRJNA719593	SAMN18613705	rskp546b
GCA_040291165.1	PRJNA719593	SAMN18613699	rskp533b
GCA_040291225.1	PRJNA719593	SAMN18613697	rskp530b
GCA_040291305.1	PRJNA719593	SAMN18613691	rskp513b
GCA_040291385.1	PRJNA719593	SAMN18613689	rskp510b
GCA_040291425.1	PRJNA719593	SAMN18613687	rskp505b
GCA_040291445.1	PRJNA719593	SAMN18613684	rskp360a
GCA_040291595.1	PRJNA719593	SAMN18613676	rskp222a
GCA_040291745.1	PRJNA719593	SAMN18613669	dm973b
GCA_040292125.1	PRJNA719593	SAMN18613643	dm873b
GCA_040292185.1	PRJNA719593	SAMN18613638	dm842b
GCA_040292345.1	PRJNA719593	SAMN18613627	dm805b
GCA_040292445.1	PRJNA719593	SAMN18613625	dm802b
GCA_040292505.1	PRJNA719593	SAMN18613614	dm767
GCA_040292525.1	PRJNA719593	SAMN18613613	dm766b
GCA_040292905.1	PRJNA719593	SAMN18613587	dm658b
GCA_040293005.1	PRJNA719593	SAMN18613576	dm616b
GCA_040293105.1	PRJNA719593	SAMN18613569	dm590a
GCA_040293165.1	PRJNA719593	SAMN18613565	dm563b
GCA_040293345.1	PRJNA719593	SAMN18613553	dm501
GCA_040293575.1	PRJNA719593	SAMN18613536	dm416
GCA_040293965.1	PRJNA719593	SAMN18613501	dm253b
GCA_040294145.1	PRJNA719593	SAMN18613494	dm231b
GCA_040294305.1	PRJNA719593	SAMN18613481	dm140
GCA_040294425.1	PRJNA719593	SAMN18613471	b75b
GCA_040294445.1	PRJNA719593	SAMN18613470	b73a
GCA_040305685.1	PRJNA719593	SAMN18613630	dm815
GCA_040306045.1	PRJNA719593	SAMN18613557	dm522a
GCA_040306285.1	PRJNA719593	SAMN18613521	dm353b
GCA_040306525.1	PRJNA719593	SAMN18613491	dm218b
GCA_040306685.1	PRJNA719593	SAMN18613478	dm129b
GCA_040324975.1	PRJNA1004324	SAMN40556913	LACPHL-BACT-2024-00111
GCA_040325855.1	PRJNA1107218	SAMN41163610	Kp245
GCA_040328475.1	PRJNA1107218	SAMN41163599	Kp231
GCA_040328495.1	PRJNA1107218	SAMN41163603	Kp235
GCA_040353285.1	PRJNA288601	SAMN42089580	2024HL-00647
GCA_040356005.1	PRJNA288601	SAMN42035126
GCA_040357335.1	PRJNA288601	SAMN42089572	2024HL-00639
GCA_040362225.1	PRJNA288601	SAMN42089576	2024HL-00643
GCA_040422775.1	PRJNA819852	SAMN26937893	KLEPN-0098
GCA_040422985.1	PRJNA819852	SAMN26937896	KLEPN-0004
GCA_040425595.1	PRJNA288601	SAMN42161826	2024GO-0238
GCA_040430745.1	PRJNA1126319	SAMN41937591	KP B353
GCA_040436045.1	PRJNA889999	SAMN31264327	ZZX-CZA-R
GCA_040444835.1	PRJNA288601	SAMN42207717
GCA_040493975.1	PRJNA1101258	SAMN40991825	22-30
GCA_040500135.1	PRJNA288601	SAMN42208971	not applicable
GCA_040537975.1	PRJNA1090858	SAMN41061935	MRSN110350
GCA_040538035.1	PRJNA1090858	SAMN41061937	MRSN972221
GCA_040538115.1	PRJNA1090858	SAMN41061931	MRSN110346
GCA_040538155.1	PRJNA1090858	SAMN41061926	MRSN130378
GCA_040538235.1	PRJNA1090858	SAMN41061922	MRSN972205
GCA_040538245.1	PRJNA1090858	SAMN41061924	MRSN110342
GCA_040538415.1	PRJNA1090858	SAMN41061915	MRSN972191
GCA_040538465.1	PRJNA1090858	SAMN41061911	MRSN110353
GCA_040538495.1	PRJNA1090858	SAMN41061910	MRSN110352
GCA_040559175.1	PRJNA1088550	SAMN40477404	ST258KP200
GCA_040559425.1	PRJNA1088550	SAMN40477398	ST258KP198
GCA_040559885.1	PRJNA1088550	SAMN40477379	ST258KP182
GCA_040561175.1	PRJNA1088550	SAMN40477344	ST48KP1
GCA_040562055.1	PRJNA1088550	SAMN40477296	ST258KP133
GCA_040562225.1	PRJNA1088550	SAMN40477287	ST258KP129
GCA_040562245.1	PRJNA1088550	SAMN40477284	ST70KP1
GCA_040562845.1	PRJNA1088550	SAMN40477256	ST258KP120
GCA_040562945.1	PRJNA1088550	SAMN40477249	ST258KP115
GCA_040562985.1	PRJNA1088550	SAMN40477252	ST258KP118
GCA_040563295.1	PRJNA1088550	SAMN40477232	ST258KP105
GCA_040563785.1	PRJNA1088550	SAMN40477209	ST258KP88
GCA_040563925.1	PRJNA1088550	SAMN40477202	ST258KP83
GCA_040564605.1	PRJNA1088550	SAMN40477169	ST258KP62
GCA_040564865.1	PRJNA1088550	SAMN40477155	ST36KP1
GCA_040565025.1	PRJNA1088550	SAMN40477146	ST258KP46
GCA_040565675.1	PRJNA1088550	SAMN40477116	ST258KP7
GCA_040565695.1	PRJNA1088550	SAMN40477114	ST258KP4
GCA_040566035.1	PRJNA1088550	SAMN40518081	ST258KP223
GCA_040566335.1	PRJNA1088550	SAMN40518067	ST258KP214
GCA_040566375.1	PRJNA1088550	SAMN40518065	ST258KP212
GCA_040566735.1	PRJNA1088550	SAMN40518053	ST258KP205
GCA_040567035.1	PRJNA1088550	SAMN08720216	258
GCA_040567605.1	PRJNA1088550	SAMN08720204	258
GCA_040581025.1	PRJNA1088550	SAMN40477356	ST258KP171
GCA_040588405.1	PRJNA288601	SAMN42393208
GCA_040616415.1	PRJNA1075031	SAMN39898430	210057
GCA_040672915.1	PRJNA288601	SAMN42466611
GCA_040687755.1	PRJNA973555	SAMN35130611	3213
GCA_040688445.1	PRJNA1131666	SAMN42317774	SAHWZMU74
GCA_040688755.1	PRJNA1131666	SAMN42317795	SAHWZMU93
GCA_040689935.1	PRJNA1131666	SAMN42317730	SAHWZMU34
GCA_040689965.1	PRJNA1131666	SAMN42317750	SAHWZMU52
GCA_040689985.1	PRJNA1131666	SAMN42317749	SAHWZMU51
GCA_040690005.1	PRJNA1131666	SAMN42317747	SAHWZMU4
GCA_040690385.1	PRJNA1131666	SAMN42317766	SAHWZMU67
GCA_040690505.1	PRJNA1131666	SAMN42317725	SAHWZMU321
GCA_040690965.1	PRJNA1131666	SAMN42317667	SAHWZMU119
GCA_040691125.1	PRJNA1131666	SAMN42317652	SAHWZMU105
GCA_040691285.1	PRJNA1131666	SAMN42317713	SAHWZMU310
GCA_040691885.1	PRJNA1131666	SAMN42317674	SAHWZMU125
GCA_040692165.1	PRJNA1131666	SAMN42317738	SAHWZMU41
GCA_040692185.1	PRJNA1131666	SAMN42317718	SAHWZMU315
GCA_040692225.1	PRJNA1131666	SAMN42317735	SAHWZMU39
GCA_040703115.1	PRJNA1131755	SAMN42318133	TY-24
GCA_040715775.1	PRJNA979022	SAMN35564789	K52
GCA_040715815.1	PRJNA979022	SAMN35564785	K48
GCA_040715825.1	PRJNA979022	SAMN35564783	K46
GCA_040718175.1	PRJNA288601	SAMN42375288	2024EL-00301
GCA_040718215.1	PRJNA288601	SAMN42375287	2024EL-00300
GCA_040733155.2	PRJNA288601	SAMN42494799	2024EL-00309
GCA_040733215.2	PRJNA288601	SAMN42494795	2024EL-00305
GCA_040738845.1	PRJNA288601	SAMN42518638	2024HL-00683
GCA_040742915.1	PRJNA1129656	SAMN42150202	PQX260
GCA_040757935.1	PRJNA1134660	SAMN42423319	ESBL6
GCA_040758055.1	PRJNA1134681	SAMN42431279	ESBL9
GCA_040763065.1	PRJNA1071971	SAMN32542126	TC_KPN18
GCA_040778005.1	PRJNA288601	SAMN42586363	not applicable
GCA_040785645.1	PRJNA1134938	SAMN42447518	6
GCA_040794585.1	PRJNA1088820	SAMN40501347	KP-416871
GCA_040794665.1	PRJNA1088820	SAMN40501343	KP-409017
GCA_040794925.1	PRJNA1088820	SAMN40501332	KP-407501
GCA_040794985.1	PRJNA1088820	SAMN40501325	KP-419030
GCA_040795105.1	PRJNA1088820	SAMN40501319	KP-406358
GCA_040795175.1	PRJNA1088820	SAMN40501317	KP-405051
GCA_040795215.1	PRJNA1088820	SAMN40501315	KP-311884
GCA_040795825.1	PRJNA1004324	SAMN42500148	LACPHL-BACT-2024-00225
GCA_040796825.1	PRJNA1134165	SAMN42394840	AN-4
GCA_040801515.1	PRJNA288601	SAMN42652081
GCA_040818235.1	PRJNA288601	SAMN42741375
GCA_040829025.1	PRJNA288601	SAMN42761229	2024HL-00722
GCA_040829065.1	PRJNA288601	SAMN42761225	2024HL-00718
GCA_040838575.1	PRJNA1137260	SAMN42575789	TO-23
GCA_040838725.1	PRJNA1137260	SAMN42575782	BER-5
GCA_040897795.2	PRJNA288601	SAMN42837551	2024CK-01028
GCA_040898585.1	PRJNA288601	SAMN42838253
GCA_040898815.2	PRJNA288601	SAMN42837558	2024CK-01046
GCA_040919685.1	PRJNA1093465	SAMN41030692	RTP31003st2_G5_RTP31003_210430
GCA_040964755.1	PRJNA288601	SAMN42924597	2024HL-00759
GCA_040982065.1	PRJNA836393	SAMN28159667	GDKL-N8
GCA_040982185.1	PRJNA836393	SAMN28159662	GDKL-100
GCA_040982275.1	PRJNA836393	SAMN28159660	GDKL-115
GCA_040982365.1	PRJNA836393	SAMN28159654	GDKL-15
GCA_040982415.1	PRJNA836393	SAMN28159649	GDKL-52
GCA_040982465.1	PRJNA836393	SAMN28159647	GDKL-57
GCA_040982595.1	PRJNA836393	SAMN28159640	GDKL-582
GCA_040982675.1	PRJNA836393	SAMN28159634	GDKL-587
GCA_040982835.1	PRJNA836393	SAMN28159625	GDKL-39
GCA_040982855.1	PRJNA836393	SAMN28159627	GDKL-63
GCA_040982915.1	PRJNA836393	SAMN28159622	GDKL-Q5
GCA_040983055.1	PRJNA836393	SAMN28159613	GDKL-46-1
GCA_040983095.1	PRJNA836393	SAMN28159612	GDKL-77
GCA_040984545.1	PRJNA1021041	SAMN37924171	zj46219
GCA_040984885.1	PRJNA1021041	SAMN37924155	zj39026
GCA_040985105.1	PRJNA1021041	SAMN37924145	zj39004
GCA_040985305.1	PRJNA1021041	SAMN37924133	zj36041
GCA_040985425.1	PRJNA1021041	SAMN37924128	zj36022
GCA_040985665.1	PRJNA1021041	SAMN37924116	zj34119
GCA_040985735.1	PRJNA1021041	SAMN37924113	zj34109
GCA_040985825.1	PRJNA1021041	SAMN37924109	zj34078
GCA_040986215.1	PRJNA1021041	SAMN37924085	zj33066
GCA_040986765.1	PRJNA1021041	SAMN37924061	zj31025
GCA_040986785.1	PRJNA1021041	SAMN37924060	zj31019
GCA_040986935.1	PRJNA1021041	SAMN37924051	zj31001
GCA_040987105.1	PRJNA1021041	SAMN37924043	zj30058
GCA_040987295.1	PRJNA1021041	SAMN37924032	zj30010
GCA_040987385.1	PRJNA1021041	SAMN37924027	zj28056
GCA_040987565.1	PRJNA1021041	SAMN37924021	zj28028
GCA_040987595.1	PRJNA1021041	SAMN37924019	zj28023
GCA_040987615.1	PRJNA1021041	SAMN37924018	zj28022
GCA_040987855.1	PRJNA1021041	SAMN37924008	zj27059
GCA_040988425.1	PRJNA1021041	SAMN37923978	zj25173
GCA_040988525.1	PRJNA1021041	SAMN37923972	zj25144
GCA_040988545.1	PRJNA1021041	SAMN37923973	zj25147
GCA_040988945.1	PRJNA1021041	SAMN37923951	zj25026
GCA_040989025.1	PRJNA1021041	SAMN37923947	zj25008
GCA_040989085.1	PRJNA1021041	SAMN37923945	zj24041
GCA_040989105.1	PRJNA1021041	SAMN37923944	zj24039
GCA_040989205.1	PRJNA1021041	SAMN37923941	zj24035
GCA_040989245.1	PRJNA1021041	SAMN37923937	zj24031
GCA_040989265.1	PRJNA1021041	SAMN37923935	zj24027
GCA_040989285.1	PRJNA1021041	SAMN37923934	zj24026
GCA_040989325.1	PRJNA1021041	SAMN37923932	zj24024
GCA_040989385.1	PRJNA1021041	SAMN37923929	zj24020
GCA_040989425.1	PRJNA1021041	SAMN37923931	zj24023
GCA_040989445.1	PRJNA1021041	SAMN37923930	zj24022
GCA_040989465.1	PRJNA1021041	SAMN37923926	zj24010
GCA_040989805.1	PRJNA1021041	SAMN37923911	zj23053
GCA_040989825.1	PRJNA1021041	SAMN37923908	zj23003
GCA_040989995.1	PRJNA1021041	SAMN37923899	zj22022
GCA_040990255.1	PRJNA1021041	SAMN37923887	zj21033
GCA_040990415.1	PRJNA1021041	SAMN37923880	zj20117
GCA_040990625.1	PRJNA1021041	SAMN37923869	zj20093
GCA_040990825.1	PRJNA1021041	SAMN37923856	zj20054
GCA_040990955.1	PRJNA1021041	SAMN37923853	zj20049
GCA_040990985.1	PRJNA1021041	SAMN37923850	zj20042
GCA_040991145.1	PRJNA1021041	SAMN37923843	zj20024
GCA_040991175.1	PRJNA1021041	SAMN37923840	zj20018
GCA_040991265.1	PRJNA1021041	SAMN37923838	zj20016
GCA_040991335.1	PRJNA1021041	SAMN37923832	zj1705270005
GCA_040991435.1	PRJNA1021041	SAMN37923827	zj102476
GCA_040991495.1	PRJNA1021041	SAMN37923824	zj102452
GCA_041004185.1	PRJNA1135755	SAMN42440401	W162
GCA_041026645.1	PRJNA1139686	SAMN42777018	TY-30
GCA_041028785.1	PRJNA1021041	SAMN37542959	zj13075
GCA_041028895.1	PRJNA1021041	SAMN37542954	zj13067
GCA_041028945.1	PRJNA1021041	SAMN37542953	zj13065
GCA_041029185.1	PRJNA1021041	SAMN37542941	zj13044
GCA_041029205.1	PRJNA1021041	SAMN37542938	zj13041
GCA_041029415.1	PRJNA1021041	SAMN37542929	zj13021
GCA_041029535.1	PRJNA1021041	SAMN37542922	zj13012
GCA_041029685.1	PRJNA1021041	SAMN37542917	zj13007
GCA_041029725.1	PRJNA1021041	SAMN37542915	zj13004
GCA_041029745.1	PRJNA1021041	SAMN37542912	zj13001
GCA_041029885.1	PRJNA1021041	SAMN37542907	zj12017
GCA_041029925.1	PRJNA1021041	SAMN37542905	zj12015
GCA_041029965.1	PRJNA1021041	SAMN37542902	zj12010
GCA_041030245.1	PRJNA1021041	SAMN37542886	zj10016
GCA_041030385.1	PRJNA1021041	SAMN37542881	zj09081
GCA_041030605.1	PRJNA1021041	SAMN37542870	zj09045
GCA_041030665.1	PRJNA1021041	SAMN37542865	zj09027
GCA_041030805.1	PRJNA1021041	SAMN37542860	zj09015
GCA_041030845.1	PRJNA1021041	SAMN37542859	zj09014
GCA_041031105.1	PRJNA1021041	SAMN37542845	zj08151
GCA_041031325.1	PRJNA1021041	SAMN37542835	zj08105
GCA_041031385.1	PRJNA1021041	SAMN37542829	zj08089
GCA_041031605.1	PRJNA1021041	SAMN37542820	zj08076
GCA_041031645.1	PRJNA1021041	SAMN37542818	zj08073
GCA_041031765.1	PRJNA1021041	SAMN37542811	zj08059
GCA_041032045.1	PRJNA1021041	SAMN37542797	zj08039
GCA_041032105.1	PRJNA1021041	SAMN37542794	zj08027
GCA_041032165.1	PRJNA1021041	SAMN37542791	zj08014
GCA_041032285.1	PRJNA1021041	SAMN37542784	zj07066
GCA_041032505.1	PRJNA1021041	SAMN37542774	zj07043
GCA_041032855.1	PRJNA1021041	SAMN37542758	zj07013
GCA_041032955.1	PRJNA1021041	SAMN37542753	zj05007
GCA_041033015.1	PRJNA1021041	SAMN37542749	zj04097
GCA_041033295.1	PRJNA1021041	SAMN37542734	zj04075
GCA_041033375.1	PRJNA1021041	SAMN37542729	zj04069
GCA_041033595.1	PRJNA1021041	SAMN37542720	zj04052
GCA_041033835.1	PRJNA1021041	SAMN37542706	zj04031
GCA_041033845.1	PRJNA1021041	SAMN37542708	zj04038
GCA_041034105.1	PRJNA1021041	SAMN37542695	zj04015
GCA_041034365.1	PRJNA1021041	SAMN37542682	zj03160
GCA_041034585.1	PRJNA1021041	SAMN37542673	zj03053
GCA_041034665.1	PRJNA1021041	SAMN37542668	zj03014
GCA_041034765.1	PRJNA1021041	SAMN37542662	zj02125
GCA_041034805.1	PRJNA1021041	SAMN37542659	zj02098
GCA_041035105.1	PRJNA1021041	SAMN37542646	zj02056
GCA_041035205.1	PRJNA1021041	SAMN37542640	zj02044
GCA_041035845.1	PRJNA1021041	SAMN37542608	zj01172
GCA_041036025.1	PRJNA1021041	SAMN37542599	zj01142
GCA_041036065.1	PRJNA1021041	SAMN37542597	zj01140
GCA_041036145.1	PRJNA1021041	SAMN37542593	zj01102
GCA_041036185.1	PRJNA1021041	SAMN37542596	zj01139
GCA_041036265.1	PRJNA1021041	SAMN37542585	zj01094
GCA_041036465.1	PRJNA1021041	SAMN37542578	zj01073
GCA_041036485.1	PRJNA1021041	SAMN37542576	zj01070
GCA_041036545.1	PRJNA1021041	SAMN37542573	zj01061
GCA_041036605.1	PRJNA1021041	SAMN37542570	zj01028
GCA_041036645.1	PRJNA1021041	SAMN37542567	zj01014
GCA_041036745.1	PRJNA1021041	SAMN37542562	zj09053
GCA_041036785.1	PRJNA1021041	SAMN37542561	zj09035
GCA_041037025.1	PRJNA1021041	SAMN37544771	zj13152
GCA_041037045.1	PRJNA1021041	SAMN37544769	zj13069
GCA_041037205.1	PRJNA1021041	SAMN37544761	zj22103
GCA_041037225.1	PRJNA1021041	SAMN37544759	zj10026
GCA_041037265.1	PRJNA1021041	SAMN37544760	zj33033
GCA_041037365.1	PRJNA1021041	SAMN37544755	zj28017
GCA_041037585.1	PRJNA1021041	SAMN37544746	zj21080
GCA_041037665.1	PRJNA1021041	SAMN37544741	zj19005
GCA_041037725.1	PRJNA1021041	SAMN37544735	zj14005
GCA_041037765.1	PRJNA1021041	SAMN37544733	zj13167
GCA_041037925.1	PRJNA1021041	SAMN37544727	zj13072
GCA_041037965.1	PRJNA1021041	SAMN37544724	zj13023
GCA_041037985.1	PRJNA1021041	SAMN37544723	zj13005
GCA_041038265.1	PRJNA1021041	SAMN37544710	zj04057
GCA_041038315.1	PRJNA1021041	SAMN37544708	zj04054
GCA_041038345.1	PRJNA1021041	SAMN37544705	zj04028
GCA_041038365.1	PRJNA1021041	SAMN37544704	zj04027
GCA_041038425.1	PRJNA1021041	SAMN37544700	zj04007
GCA_041038625.1	PRJNA1021041	SAMN37544692	zj01043
GCA_041038665.1	PRJNA1021041	SAMN37544688	zj46219
GCA_041038885.1	PRJNA1021041	SAMN37544678	zj37122
GCA_041038945.1	PRJNA1021041	SAMN37544673	zj36030
GCA_041039005.1	PRJNA1021041	SAMN37544672	zj36020
GCA_041039485.1	PRJNA1021041	SAMN37544648	zj34007
GCA_041039805.1	PRJNA1021041	SAMN37544632	zj32002
GCA_041039845.1	PRJNA1021041	SAMN37544629	zj31026
GCA_041039865.1	PRJNA1021041	SAMN37544630	zj31039
GCA_041039945.1	PRJNA1021041	SAMN37544625	zj31005
GCA_041040125.1	PRJNA1021041	SAMN37544619	zj30065
GCA_041040325.1	PRJNA1021041	SAMN37544607	zj28059
GCA_041040445.1	PRJNA1021041	SAMN37544603	zj27084
GCA_041040485.1	PRJNA1021041	SAMN37544597	zj26039
GCA_041040505.1	PRJNA1021041	SAMN37544595	zj26021
GCA_041040585.1	PRJNA1021041	SAMN37544593	zj26017
GCA_041040705.1	PRJNA1021041	SAMN37544588	zj25214
GCA_041040825.1	PRJNA1021041	SAMN37544581	zj25157
GCA_041040845.1	PRJNA1021041	SAMN37544579	zj25150
GCA_041041405.1	PRJNA1021041	SAMN37544555	zj24034
GCA_041041665.1	PRJNA1021041	SAMN37544538	zj22107
GCA_041041765.1	PRJNA1021041	SAMN37544533	zj20127
GCA_041041985.1	PRJNA1021041	SAMN37544526	zj20099
GCA_041042085.1	PRJNA1021041	SAMN37544521	zj20070
GCA_041042105.1	PRJNA1021041	SAMN37544520	zj20062
GCA_041042125.1	PRJNA1021041	SAMN37544514	zj20051
GCA_041042165.1	PRJNA1021041	SAMN37544513	zj20049
GCA_041042225.1	PRJNA1021041	SAMN37544511	zj20044
GCA_041042405.1	PRJNA1021041	SAMN37544502	zj20017
GCA_041042505.1	PRJNA1021041	SAMN37544497	zj20011
GCA_041042565.1	PRJNA1021041	SAMN37544492	zj20004
GCA_041042685.1	PRJNA1021041	SAMN37544488	zj18064
GCA_041042745.1	PRJNA1021041	SAMN37544486	zj1705270005
GCA_041042805.1	PRJNA1021041	SAMN37544482	zj16019
GCA_041043345.1	PRJNA1021041	SAMN37544457	zj13222
GCA_041043405.1	PRJNA1021041	SAMN37544452	zj13216
GCA_041043525.1	PRJNA1109570	SAMN42903853	KPNCDS13
GCA_041043545.1	PRJNA1109570	SAMN42903497	KPNCDS09
GCA_041043585.1	PRJNA1109570	SAMN42903855	KPNCDS14
GCA_041043625.1	PRJNA1109570	SAMN42903590	KPNCDS11
GCA_041043705.1	PRJNA1021041	SAMN37544443	zj13198
GCA_041043985.1	PRJNA1021041	SAMN37544431	zj13166
GCA_041044045.1	PRJNA1021041	SAMN37544428	zj13160
GCA_041044185.1	PRJNA1021041	SAMN37544423	zj13153
GCA_041044225.1	PRJNA1021041	SAMN37544420	zj13147
GCA_041044245.1	PRJNA1021041	SAMN37544418	zj13144
GCA_041044305.1	PRJNA1021041	SAMN37544419	zj13145
GCA_041044625.1	PRJNA1021041	SAMN37544399	zj13112
GCA_041044825.1	PRJNA1021041	SAMN37544388	zj13087
GCA_041044965.1	PRJNA1021041	SAMN37544384	zj13081
GCA_041051995.1	PRJNA1141437	SAMN42890206	B3H
GCA_041052015.1	PRJNA1141437	SAMN42890202	B1H
GCA_041052235.1	PRJNA1141437	SAMN42890197	A4L
GCA_041052395.1	PRJNA1141437	SAMN42890227	D4L
GCA_041052435.1	PRJNA1141437	SAMN42890226	D3H
GCA_041052635.1	PRJNA1141437	SAMN42890235	E3L
GCA_041052715.1	PRJNA1141437	SAMN42890214	C2H
GCA_041061525.1	PRJNA1141933	SAMN42912231	42T-02
GCA_041061645.1	PRJNA1141933	SAMN42912222	29IP
GCA_041061655.1	PRJNA1141933	SAMN42912220	27ML
GCA_041061765.1	PRJNA1141933	SAMN42912225	32RA-01
GCA_041076895.1	PRJNA1133913	SAMN42390579	3112_kpn
GCA_041077085.1	PRJNA1133913	SAMN42390568	3061_kpn
GCA_041077125.1	PRJNA1133913	SAMN42390566	3050_kpn
GCA_041077155.1	PRJNA1133913	SAMN42390565	3048_kpn
GCA_041077205.1	PRJNA1133913	SAMN42390561	3035_kpn
GCA_041077515.1	PRJNA1133913	SAMN42390546	1333_kpn
GCA_041077615.1	PRJNA1133913	SAMN42390541	172_kpn
GCA_041077675.1	PRJNA1133913	SAMN42390540	158_kpn
GCA_041077775.1	PRJNA1133913	SAMN42390534	38_kpn
GCA_041079375.1	PRJNA673369	SAMN42928066	135080X3B7
GCA_041106135.1	PRJNA1142966	SAMN42993286	MMSV5
GCA_041107535.1	PRJNA1142966	SAMN42993288	MMSV10
GCA_041197955.1	PRJNA844536	SAMN43023591	FK7788
GCA_041197965.1	PRJNA844536	SAMN43023588	FK7072
GCA_041198075.1	PRJNA844536	SAMN43023589	FK7096
GCA_041198145.1	PRJNA844536	SAMN43023583	FK6777
GCA_041198155.1	PRJNA844536	SAMN43023584	FK6916
GCA_041198215.1	PRJNA844536	SAMN43023581	FK5164
GCA_041198475.1	PRJNA844536	SAMN43023560	FK3907
GCA_041198535.1	PRJNA844536	SAMN43023557	FK1971
GCA_041200215.1	PRJNA1143696	SAMN43016815	CRE119
GCA_041202145.1	PRJNA1132810	SAMN42359443	331I4
GCA_041202555.1	PRJNA1132810	SAMN42359422	297J2
GCA_041203545.1	PRJNA1132810	SAMN42359371	266C1
GCA_041203805.1	PRJNA1132810	SAMN42359360	238F8
GCA_041204245.1	PRJNA1132810	SAMN42359336	235C9
GCA_041204265.1	PRJNA1132810	SAMN42359337	212D10
GCA_041204775.1	PRJNA1143968	SAMN43024059	KP3707
GCA_041205305.1	PRJNA561493	SAMN42622155	GIMC1042:Kpn34P66
GCA_041222775.1	PRJNA716566	SAMN43024765	hvKP 366
GCA_041271055.1	PRJNA288601	SAMN43160960
GCA_041274945.1	PRJNA288601	SAMN43163167	2024HL-00813
GCA_041283545.1	PRJNA1145346	SAMN43063510	CRE321
GCA_041283575.1	PRJNA1145354	SAMN43063518	CRE376
GCA_041292085.2	PRJNA288601	SAMN43185124	2024CK-01221
GCA_041298005.1	PRJNA288601	SAMN43164766	2024GO-0331
GCA_041298265.1	PRJNA288601	SAMN43202077	2024EP-00237
GCA_041298385.1	PRJNA288601	SAMN43164775	2024GO-0341
GCA_041318575.1	PRJNA850883	SAMN29495192	OT203
GCA_041320685.1	PRJNA1146177	SAMN43087533	15WZ-61
GCA_041343195.1	PRJNA288601	SAMN43227474	2024HL-00836
GCA_041345515.1	PRJNA839803	SAMN28591332	LZQ52
GCA_041345785.1	PRJNA839803	SAMN28591314	SKLX045174
GCA_041345815.1	PRJNA839803	SAMN28591311	SKLX034833
GCA_041345915.1	PRJNA839803	SAMN28591304	SKLX033820
GCA_041345935.1	PRJNA839803	SAMN28591306	SKLX069957
GCA_041345985.1	PRJNA839803	SAMN28591303	SKLX018651
GCA_041346015.1	PRJNA839803	SAMN28591300	SKLX106629
GCA_041346065.1	PRJNA839803	SAMN28591299	SKLX105588
GCA_041346245.1	PRJNA839803	SAMN28591291	SKLX097110
GCA_041346565.1	PRJNA839803	SAMN28591273	SKLX070700
GCA_041346675.1	PRJNA839803	SAMN28591268	SKLX065941
GCA_041346815.1	PRJNA839803	SAMN28591261	SKLX029114
GCA_041354155.1	PRJNA983234	SAMN35723125	HS-13
GCA_041357835.1	PRJNA1144786	SAMN43042442	56.11.10.2023
GCA_041363605.1	PRJNA880881	SAMN41892196	CAM/2/CS/ESBL1
GCA_041385745.1	PRJNA980086	SAMN35620014	HD2888
GCA_041386035.1	PRJNA980086	SAMN35619998	HD2607
GCA_041386305.1	PRJNA980086	SAMN35619985	HD2064
GCA_041388355.1	PRJNA980086	SAMN35619965	HD1952
GCA_041388515.1	PRJNA980086	SAMN35619957	HD1671
GCA_041388585.1	PRJNA980086	SAMN35619953	HD1663
GCA_041388685.1	PRJNA980086	SAMN35619949	HD1653
GCA_041388845.1	PRJNA980086	SAMN35619941	HD1633
GCA_041388885.1	PRJNA980086	SAMN35619937	HD1621
GCA_041399885.1	PRJNA1043438	SAMN38340828	921
GCA_041400305.1	PRJNA1043438	SAMN38340806	629
GCA_041400395.1	PRJNA1043438	SAMN38340803	600
GCA_041400535.1	PRJNA1043438	SAMN38340799	501
GCA_041400665.1	PRJNA1043438	SAMN38340792	356
GCA_041400805.1	PRJNA1043438	SAMN38340784	2065
GCA_041400885.1	PRJNA1043438	SAMN38340782	2034
GCA_041400925.1	PRJNA1043438	SAMN38340778	1074
GCA_041401005.1	PRJNA1043438	SAMN38340774	1058
GCA_041401045.1	PRJNA1043438	SAMN38340769	1015
GCA_041401185.1	PRJNA1043438	SAMN38340766	919
GCA_041401565.1	PRJNA1043438	SAMN38340745	613
GCA_041401605.1	PRJNA1043438	SAMN38340742	476
GCA_041401765.1	PRJNA1043438	SAMN38340736	374
GCA_041401855.1	PRJNA1043438	SAMN38340734	365
GCA_041414915.1	PRJNA353728	SAMN15890880	WCHKP130053
GCA_041416955.1	PRJNA1142693	SAMN42955058	SD70-19
GCA_041417095.1	PRJNA1142693	SAMN42955049	SD52-18
GCA_041417215.1	PRJNA1142693	SAMN42955044	SD447-19
GCA_041417295.1	PRJNA1142693	SAMN42955042	SD439-19
GCA_041418255.1	PRJNA1142693	SAMN42955021	SD300-19
GCA_041418305.1	PRJNA1142693	SAMN42955019	SD21-19
GCA_041418435.1	PRJNA1142693	SAMN42955011	SD143-19
GCA_041418515.1	PRJNA1142693	SAMN42955008	SD135-19
GCA_041419315.1	PRJNA1142693	SAMN42954967	HLJ14-18
GCA_041419395.1	PRJNA1142693	SAMN42954966	HLJ13-18
GCA_041419415.1	PRJNA1142693	SAMN42954962	HLJ1-18
GCA_041419495.1	PRJNA1142693	SAMN42954957	HBZ43-18
GCA_041419595.1	PRJNA1142693	SAMN42954955	HB9-18
GCA_041419755.1	PRJNA1142693	SAMN42954946	HB5-19
GCA_041419875.1	PRJNA1142693	SAMN42954939	HB34-19
GCA_041420005.1	PRJNA1142693	SAMN42954931	HB24-19
GCA_041420315.1	PRJNA1142693	SAMN42954916	HB13-18
GCA_041421355.1	PRJNA986835	SAMN43035701	ond248
GCA_041421865.1	PRJNA986835	SAMN43035676	OND430
GCA_041421995.1	PRJNA986835	SAMN43035669	OND423
GCA_041422075.1	PRJNA986835	SAMN43035668	OND422
GCA_041422515.1	PRJNA986835	SAMN43035643	OND397
GCA_041422635.1	PRJNA986835	SAMN43035636	OND389
GCA_041422755.1	PRJNA986835	SAMN43035630	OND383
GCA_041422855.1	PRJNA986835	SAMN43035624	OND377
GCA_041423095.1	PRJNA986835	SAMN43035613	OND361
GCA_041423155.1	PRJNA986835	SAMN43035612	OND358
GCA_041423515.1	PRJNA986835	SAMN43035590	OND293
GCA_041423615.1	PRJNA986835	SAMN43035588	OND291
GCA_041423655.1	PRJNA986835	SAMN43035587	OND290
GCA_041423675.1	PRJNA986835	SAMN43035586	OND289
GCA_041423735.1	PRJNA986835	SAMN43035582	OND285
GCA_041423775.1	PRJNA986835	SAMN43035580	OND283
GCA_041423855.1	PRJNA986835	SAMN43035574	OND277A
GCA_041423915.1	PRJNA986835	SAMN43035575	OND278
GCA_041423955.1	PRJNA986835	SAMN43035568	OND271A
GCA_041424395.1	PRJNA986835	SAMN43035560	OND263
GCA_041424695.1	PRJNA986835	SAMN43035546	OND249
GCA_041424815.1	PRJNA986835	SAMN43035538	OND241A
GCA_041425035.1	PRJNA986835	SAMN43035531	OND233B
GCA_041425195.1	PRJNA986835	SAMN43035521	OND226
GCA_041425495.1	PRJNA986835	SAMN43035505	OND211
GCA_041434855.1	PRJNA288601	SAMN43301376
GCA_041447805.1	PRJNA1148939	SAMN43221282	K-JX19e03
GCA_041448155.1	PRJNA1148939	SAMN43221319	Klebsiella
GCA_041448175.1	PRJNA1148939	SAMN43221308	K-210908y245-v-m1
GCA_041448235.1	PRJNA1148939	SAMN43221318	KP00524
GCA_041448255.1	PRJNA1148939	SAMN43221294	KP-HB21H30799
GCA_041448355.1	PRJNA1148939	SAMN43221284	K-MJD19e29
GCA_041448835.1	PRJNA1148939	SAMN43221297	KP-HB21H30761
GCA_041448875.1	PRJNA1148939	SAMN43221298	KP-HB21H30535
GCA_041448935.1	PRJNA1148939	SAMN43221290	K-MJD20e149
GCA_041504065.1	PRJNA288601	SAMN43368050
GCA_041504085.1	PRJNA288601	SAMN43368092
GCA_041504105.1	PRJNA288601	SAMN43368068
GCA_041508705.1	PRJNA288601	SAMN43368051
GCA_041508945.1	PRJNA288601	SAMN43368065
GCA_041514545.1	PRJNA1150147	SAMN43272214	CRE562
GCA_041514655.1	PRJNA1150156	SAMN43272233	CRE633
GCA_041518535.1	PRJNA1150184	SAMN43273600	LA64
GCA_041525145.1	PRJNA288601	SAMN43382922	2024EP-00249
GCA_041529985.1	PRJNA1150187	SAMN43273619	LA79
GCA_041538465.1	PRJNA752460	SAMN20598252	SK073
GCA_041538565.1	PRJNA752460	SAMN20598245	PA010
GCA_041538665.1	PRJNA752460	SAMN20598242	PA004
GCA_041630415.1	PRJNA288601	SAMN43408315	not applicable
GCA_041679165.1	PRJNA1109570	SAMN43016814	KPNCDS23
GCA_041679705.1	PRJNA1107021	SAMN41158238	SI-66
GCA_041681725.1	PRJNA288601	SAMN43409801	2024HL-00863
GCA_041696015.2	PRJNA288601	SAMN43424105	2024EL-00544
GCA_041696115.2	PRJNA288601	SAMN43424102	2024EL-00541
GCA_041696655.2	PRJNA288601	SAMN43424097	2024EL-00536
GCA_041699475.1	PRJNA1150742	SAMN43294709	838Gr
GCA_041728055.1	PRJNA288601	SAMN43429860
GCA_041730015.1	PRJNA353728	SAMN43387887	140110
GCA_041730145.1	PRJNA353728	SAMN43387892	140494
GCA_041730215.1	PRJNA353728	SAMN43387885	90525
GCA_041735785.1	PRJNA1098507	SAMN40910804	KGVET-2018-01-3794
GCA_041755775.1	PRJNA288601	SAMN43499814	2024HL-00938
GCA_041764735.1	PRJNA288601	SAMN43428444
GCA_041765115.1	PRJNA1098507	SAMN40910500	KP_NORM_URN_2015_109358
GCA_041765155.1	PRJNA1098507	SAMN40910496	KP_NORM_URN_2015_107836
GCA_041765165.1	PRJNA1098507	SAMN40910495	KP_NORM_URN_2014_99206
GCA_041765255.1	PRJNA1098507	SAMN40910489	KP_NORM_URN_2014_101205
GCA_041765375.1	PRJNA1098507	SAMN40910473	KP_NORM_BLD_63842
GCA_041766255.1	PRJNA288601	SAMN43499846	2024HL-00949
GCA_041766335.1	PRJNA288601	SAMN43499786	2024HL-00910
GCA_041766405.1	PRJNA288601	SAMN43499803	2024HL-00927
GCA_041766495.1	PRJNA288601	SAMN43499804	2024HL-00928
GCA_041767095.1	PRJNA288601	SAMN43499672	2024HL-00895
GCA_041767205.1	PRJNA288601	SAMN43499680	2024HL-00903
GCA_041767315.1	PRJNA288601	SAMN43499683	2024HL-00906
GCA_041767355.1	PRJNA288601	SAMN43499682	2024HL-00905
GCA_041768345.1	PRJNA288601	SAMN43499795	2024HL-00919
GCA_041774525.1	PRJNA288601	SAMN43512532	2024GO-0416
GCA_041785995.1	PRJNA288601	SAMN43502171
GCA_041806795.1	PRJNA1152760	SAMN43377816	2821/22
GCA_041806995.1	PRJNA1152760	SAMN43377776	6991/22
GCA_041807095.1	PRJNA1152760	SAMN43377778	2858/22
GCA_041807255.1	PRJNA1152760	SAMN43377775	2468/22
GCA_041807275.1	PRJNA1152760	SAMN43377784	8087/22
GCA_041807395.1	PRJNA1152760	SAMN43377794	9816/22
GCA_041807495.1	PRJNA1098507	SAMN40910428	KP_NORM_BLD_2014_103381
GCA_041807505.1	PRJNA1152760	SAMN43377813	1198/23
GCA_041813235.1	PRJNA1098507	SAMN40910355	KP_NORM_BLD_115796
GCA_041850165.1	PRJNA1098507	SAMN40910337	KP_NORM_BLD_112916
GCA_041857115.1	PRJNA1098507	SAMN40910334	KP_NORM_BLD_112904
GCA_041857335.1	PRJNA1098507	SAMN40910329	KP_NORM_BLD_1032
GCA_041858645.1	PRJNA288601	SAMN43522572	not collected
GCA_041858985.1	PRJNA1098507	SAMN40910812	KGVETS-2019-01-4848
GCA_041860065.1	PRJNA1098507	SAMN40910805	KGVET-2018-04-44577
GCA_041860175.1	PRJNA1098507	SAMN40910364	KP_NORM_BLD_12850
GCA_041860205.1	PRJNA1098507	SAMN40910357	KP_NORM_BLD_116241
GCA_041860395.1	PRJNA1098507	SAMN40910454	KP_NORM_BLD_61894
GCA_041860445.1	PRJNA1098507	SAMN40910447	KP_NORM_BLD_60874
GCA_041860495.1	PRJNA1098507	SAMN40910440	KP_NORM_BLD_2799
GCA_041860505.1	PRJNA1098507	SAMN40910439	KP_NORM_BLD_2508
GCA_041860535.1	PRJNA1098507	SAMN40910425	KP_NORM_BLD_2014_101320
GCA_041860705.1	PRJNA1098507	SAMN40910406	KP_NORM_BLD_2009_62777
GCA_041860765.1	PRJNA1098507	SAMN40910398	KP_NORM_BLD_2008_54367
GCA_041860885.1	PRJNA835677	SAMN28626339	Kpn629
GCA_041860945.1	PRJNA835677	SAMN28626318	Kpn727
GCA_041861075.1	PRJNA835677	SAMN28626246	Kpn113
GCA_041861145.1	PRJNA835677	SAMN28626224	Kpn168
GCA_041861205.1	PRJNA922900	SAMN32676117	Kpn2513
GCA_041861235.1	PRJNA922900	SAMN32676100	Kpn290
GCA_041861325.1	PRJNA922900	SAMN32676066	Kpn3020
GCA_041861435.1	PRJNA1098507	SAMN40910602	2018-01-1024
GCA_041861565.1	PRJNA1098507	SAMN40910373	KP_NORM_BLD_13380
GCA_041861575.1	PRJNA1098507	SAMN40910372	KP_NORM_BLD_13379
GCA_041861655.1	PRJNA1098507	SAMN40910359	KP_NORM_BLD_116392
GCA_041861675.1	PRJNA1098507	SAMN40910802	NK_H9_003
GCA_041861695.1	PRJNA1098507	SAMN40910800	NK_H8_121
GCA_041861865.1	PRJNA1098507	SAMN40910628	2018-01-778
GCA_041861875.1	PRJNA1098507	SAMN40910627	2018-01-714
GCA_041862755.1	PRJNA1004324	SAMN43165464	LACPHL-BACT-2024-00246
GCA_041862805.1	PRJNA1098507	SAMN40910622	2018-01-4639
GCA_041862815.1	PRJNA1098507	SAMN40910620	2018-01-4107
GCA_041862865.1	PRJNA1098507	SAMN40910610	2018-01-2730
GCA_041863025.1	PRJNA1098507	SAMN40910608	2018-01-2485
GCA_041863855.1	PRJNA1098507	SAMN40910512	KP_NORM_URN_57695
GCA_041869595.1	PRJNA1098507	SAMN40910787	NK_H8_022
GCA_041873145.1	PRJNA288601	SAMN43547586
GCA_041877395.1	PRJNA1154939	SAMN43437016	5_Alex_S320
GCA_041890165.1	PRJNA1098507	SAMN40910530	T7-036
GCA_041894585.1	PRJNA1154436	SAMN43416347	CRKP36
GCA_041895265.1	PRJNA288601	SAMN43572549	not applicable
GCA_041897615.1	PRJNA1098507	SAMN40910704	NK_H18_050
GCA_041902245.1	PRJNA1098507	SAMN40910758	NK_H24_016
GCA_041902495.1	PRJNA1098507	SAMN40910752	NK_H23_027
GCA_041902765.1	PRJNA1098507	SAMN40910744	NK_H22_076
GCA_041902815.1	PRJNA1098507	SAMN40910638	NK_H1_050
GCA_041903235.1	PRJNA1098507	SAMN40910691	NK_H16_021
GCA_041903265.1	PRJNA1098507	SAMN40910688	NK_H16_005
GCA_041903315.1	PRJNA1098507	SAMN40910683	NK_H15_042
GCA_041903445.1	PRJNA1098507	SAMN40910666	NK_H14_010
GCA_041920625.1	PRJNA1098507	SAMN40910669	NK_H14_036
GCA_041920655.1	PRJNA1098507	SAMN40910394	KP_NORM_BLD_2006_37102
GCA_041920725.1	PRJNA1098507	SAMN40910650	NK_H12_023
GCA_041920735.1	PRJNA1098507	SAMN40910649	NK_H12_018
GCA_041920865.1	PRJNA1098507	SAMN40910632	NK_H1_011
GCA_041920875.1	PRJNA1098507	SAMN40910631	NK_H1_002
GCA_041926495.1	PRJNA1098507	SAMN40910543	T7-129
GCA_041926575.1	PRJNA1098507	SAMN40910532	T7-051
GCA_041926695.1	PRJNA1098507	SAMN40910509	KP_NORM_URN_57409
GCA_041926805.1	PRJNA1098507	SAMN40910411	KP_NORM_BLD_2011_74838
GCA_041927135.1	PRJNA1098507	SAMN40910555	T7-189
GCA_041927165.1	PRJNA1098507	SAMN40910552	T7-180
GCA_041929735.1	PRJNA1157354	SAMN43510301	H1-1
GCA_041937205.1	PRJNA1157621	SAMN43518289	A1-1
GCA_041947195.1	PRJNA1157636	SAMN43518393	A2-1
GCA_041947345.1	PRJNA1157762	SAMN43522352	A20-2
GCA_042146055.1	PRJNA288601	SAMN43847400
GCA_042182815.1	PRJNA288601	SAMN43802860	2024HL-01030
GCA_042184445.1	PRJNA288601	SAMN43800970	2024HL-01014
GCA_042185705.1	PRJNA288601	SAMN43800683
GCA_042192015.1	PRJNA288601	SAMN43795455
GCA_042198585.1	PRJNA288601	SAMN43785711
GCA_042204745.1	PRJNA288601	SAMN43761035
GCA_042219965.1	PRJNA1161215	SAMN43776117	E13-47
GCA_042322285.1	PRJNA288601	SAMN43942834
GCA_042400215.1	PRJNA288601	SAMN43960062
GCA_042417935.1	PRJNA288601	SAMN43961046
GCA_042465845.1	PRJNA1004324	SAMN43833506	LACPHL-BACT-2024-00281
GCA_042465895.1	PRJNA1004324	SAMN43833503	LACPHL-BACT-2024-00278
GCA_042487505.1	PRJNA1126136	SAMN41922213	KP7
GCA_042517955.1	PRJNA288601	SAMN43999550	2024HL-01082
GCA_042592425.1	PRJNA288601	SAMN44011962	2024CE-CRO_10_01
GCA_042600735.1	PRJNA288601	SAMN44030818
GCA_042600995.1	PRJNA288601	SAMN44030802
GCA_042601045.1	PRJNA288601	SAMN44030804
GCA_042607485.1	PRJNA1017435	SAMN37395803	GKPN0084
GCA_042607735.1	PRJNA1017435	SAMN37395787	GKPN0068
GCA_042607745.1	PRJNA1017435	SAMN37395789	GKPN0071
GCA_042687765.1	PRJNA1167439	SAMN44002914	K1-IR
GCA_042687785.1	PRJNA1167439	SAMN44003045	K8
GCA_042687895.1	PRJNA1167439	SAMN44003078	K3-IR
GCA_042687945.1	PRJNA1167439	SAMN44002915	K1
GCA_042695405.1	PRJNA288601	SAMN44048851
GCA_042700265.1	PRJNA514245	SAMN39173570
GCA_042702325.1	PRJNA514245	SAMN40027631
GCA_042702355.1	PRJNA514245	SAMN40027616
GCA_042703955.1	PRJNA514245	SAMN40027655
GCA_042705875.1	PRJNA514245	SAMN40027605
GCA_042759135.1	PRJNA514245	SAMN39324482	46039-23_KP
GCA_042762265.1	PRJNA865536	SAMN30120879	KPB80
GCA_042763045.1	PRJNA514245	SAMN31098838	F405
GCA_042763825.1	PRJNA514245	SAMN31098540	B105
GCA_042763875.1	PRJNA514245	SAMN31098538	B103
GCA_042764235.1	PRJNA514245	SAMN31098709	D275
GCA_042767075.1	PRJNA514245	SAMN33406823
GCA_042768005.1	PRJNA514245	SAMN33406754
GCA_042769105.1	PRJNA514245	SAMN33406846
GCA_042769215.1	PRJNA514245	SAMN33406856
GCA_042769575.1	PRJNA514245	SAMN33406723
GCA_042770435.1	PRJNA514245	SAMN33406697
GCA_042827925.1	PRJNA514245	SAMN31098728	D295
GCA_042828025.1	PRJNA514245	SAMN31098833	E400
GCA_042828165.1	PRJNA514245	SAMN31098449	A014
GCA_042839295.1	PRJNA514245	SAMN40027617
GCA_042841765.1	PRJNA514245	SAMN40027634
GCA_042844515.1	PRJNA514245	SAMN31098548	B113
GCA_042844665.1	PRJNA514245	SAMN31098600	C166
GCA_042845205.1	PRJNA514245	SAMN31098751	D318
GCA_042845455.1	PRJNA514245	SAMN31098498	A063
GCA_042845505.1	PRJNA514245	SAMN31098500	A065
GCA_042852115.1	PRJNA514245	SAMN33406705
GCA_042852145.1	PRJNA514245	SAMN33406696
GCA_042852545.1	PRJNA514245	SAMN33406923
GCA_042854715.1	PRJNA514245	SAMN33406707
GCA_042854745.1	PRJNA514245	SAMN33406828
GCA_042854875.1	PRJNA514245	SAMN33406773
GCA_042860095.1	PRJNA514245	SAMN31098631	C197
GCA_042904755.1	PRJNA514245	SAMD00112425	2-KP-14697
GCA_042907335.1	PRJNA514245	SAMD00112444	24-KP-58450
GCA_042908305.1	PRJNA514245	SAMD00112456	46-58138-kpn
GCA_042910235.1	PRJNA514245	SAMD00112488	89-KP-64822
GCA_042910295.1	PRJNA514245	SAMD00112482	79-59058-kpn
GCA_042910395.1	PRJNA514245	SAMD00112473	65-66077-kpn
GCA_042910475.1	PRJNA514245	SAMD00112468	60-KP-65878
GCA_042913395.1	PRJNA514245	SAMD00112441	18-80142-KP
GCA_042913415.1	PRJNA514245	SAMD00112438	15-65252-kpn
GCA_042913845.1	PRJNA514245	SAMD00112459	49-KP-12873
GCA_042914675.1	PRJNA514245	SAMN39950425	RIVM_C048187
GCA_042915715.1	PRJNA514245	SAMN39950603	RIVM_C055441
GCA_042916125.1	PRJNA514245	SAMN39950589	RIVM_C055413
GCA_042918175.1	PRJNA514245	SAMN39950480	RIVM_C051028
GCA_042918445.1	PRJNA514245	SAMN39950573	RIVM_C055364
GCA_042918935.1	PRJNA514245	SAMN39950597	RIVM_C055425
GCA_042920735.1	PRJNA514245	SAMN39950617	RIVM_C055473
GCA_042920885.1	PRJNA514245	SAMN39950461	RIVM_C050505
GCA_042920925.1	PRJNA514245	SAMN39950467	RIVM_C050706
GCA_042926085.1	PRJNA288601	SAMN44114328	2024GN-00275
GCA_042931295.1	PRJNA514245	SAMN39950657	RIVM_C059273
GCA_042931615.1	PRJNA514245	SAMN39950671	RIVM_C059316
GCA_042944465.1	PRJNA288601	SAMN44119858	2024EP-00307
GCA_042944995.2	PRJNA288601	SAMN44118027	2024EL-00722
GCA_042973015.1	PRJNA514245	SAMN38634910
GCA_042973115.1	PRJNA514245	SAMN40697588	C878
GCA_042973155.1	PRJNA514245	SAMN40697592	C991
GCA_042973355.1	PRJNA514245	SAMN40697568	C7265
GCA_042973635.1	PRJNA514245	SAMN40622530	FDAARGOS_156
GCA_042974255.1	PRJNA514245	SAMN38634847
GCA_042974395.1	PRJNA514245	SAMN38634892
GCA_042974855.1	PRJNA514245	SAMN38634808
GCA_042974875.1	PRJNA514245	SAMN38634812
GCA_042974895.1	PRJNA514245	SAMN38634817
GCA_042974935.1	PRJNA514245	SAMN38634821
GCA_042975085.1	PRJNA514245	SAMN39672658	515
GCA_042975295.1	PRJNA514245	SAMN38634945
GCA_042975355.1	PRJNA514245	SAMN38634953
GCA_042975375.1	PRJNA514245	SAMN38634955
GCA_042975475.1	PRJNA514245	SAMN38634827
GCA_042975555.1	PRJNA514245	SAMN38634834
GCA_042975655.1	PRJNA514245	SAMN38634844
GCA_042976015.1	PRJNA514245	SAMN38634851
GCA_042987495.1	PRJNA514245	SAMN40441643
GCA_042987575.1	PRJNA514245	SAMN40441744
GCA_042987595.1	PRJNA514245	SAMN40441746
GCA_042987695.1	PRJNA514245	SAMN40441750
GCA_042987935.1	PRJNA514245	SAMN40441767
GCA_042989435.1	PRJNA514245	SAMN40441774
GCA_042993055.1	PRJNA514245	SAMN40441683
GCA_042993075.1	PRJNA514245	SAMN40441688
GCA_042993155.1	PRJNA514245	SAMN40441647
GCA_042993435.1	PRJNA514245	SAMN40441670
GCA_042993815.1	PRJNA514245	SAMN40441700
GCA_042993835.1	PRJNA514245	SAMN40441702
GCA_042993895.1	PRJNA514245	SAMN40441704
GCA_042994035.1	PRJNA514245	SAMN40441710
GCA_042994055.1	PRJNA514245	SAMN40441715
GCA_043000005.1	PRJNA514245	SAMN39672645	11
GCA_043000125.1	PRJNA514245	SAMN39672656	751
GCA_043000515.1	PRJNA514245	SAMN38634938
GCA_043000555.1	PRJNA514245	SAMN38634780
GCA_043000645.1	PRJNA514245	SAMN38634829
GCA_043000685.1	PRJNA514245	SAMN38634785
GCA_043000845.1	PRJNA514245	SAMN38634905
GCA_043001045.1	PRJNA514245	SAMN38634861
GCA_043001155.1	PRJNA514245	SAMN38634868
GCA_043001415.1	PRJNA514245	SAMN38634919
GCA_043001725.1	PRJNA514245	SAMN38634810
GCA_043014645.1	PRJNA288601	SAMN44242012
GCA_043017165.1	PRJNA514245	SAMN40993568	RIVM_C060617
GCA_043024085.1	PRJNA288601	SAMN44244244
GCA_043092325.1	PRJNA288601	SAMN44254298	2024EP-00321
GCA_043099495.1	PRJNA1166943	SAMN43983156	2018C06-148
GCA_043099565.1	PRJNA1166943	SAMN43983149	2016C06-098
GCA_043109335.1	PRJNA1170063	SAMN44091273	NY4588
GCA_043153335.1	PRJNA288601	SAMN44260511
GCA_043174475.1	PRJNA514245	SAMN42100736	KP_GT_EC144
GCA_043187905.1	PRJNA1169543	SAMN44078320	KP2010
GCA_043203125.1	PRJNA1130653	SAMN43808325	SY-2-50
GCA_043203495.1	PRJNA1170061	SAMN44091251	6678340
GCA_043203615.1	PRJNA1170061	SAMN44091247	6678334
GCA_043207185.1	PRJNA514245	SAMN42216787
GCA_043207345.1	PRJNA514245	SAMN42216776
GCA_043207435.1	PRJNA514245	SAMN42216788
GCA_043209155.1	PRJNA514245	SAMN42216901
GCA_043209235.1	PRJNA514245	SAMN42216848
GCA_043209275.1	PRJNA514245	SAMN42216849
GCA_043258785.1	PRJNA1146023	SAMN43082943	S18
GCA_043271085.1	PRJNA288601	SAMN40567707
GCA_043295295.1	PRJNA514245	SAMEA115553330
GCA_043297485.1	PRJNA514245	SAMN42503195
GCA_043297585.1	PRJNA514245	SAMN42503200
GCA_043297765.1	PRJNA514245	SAMN42503213
GCA_043299165.1	PRJNA288601	SAMN44309742
GCA_043301685.1	PRJNA514245	SAMN42825265
GCA_043301745.1	PRJNA514245	SAMN42825276
GCA_043301775.1	PRJNA514245	SAMN42825274
GCA_043301885.1	PRJNA514245	SAMN42825283
GCA_043302915.1	PRJNA514245	SAMEA115553369
GCA_043303575.1	PRJNA514245	SAMN42744392
GCA_043305555.1	PRJNA514245	SAMEA115553281
GCA_043305955.1	PRJNA514245	SAMN42503217
GCA_043307015.1	PRJNA514245	SAMN42744356
GCA_043307455.1	PRJNA514245	SAMEA115553254
GCA_043308215.1	PRJNA514245	SAMEA115553157
GCA_043311935.1	PRJNA514245	SAMEA115553178
GCA_043322895.1	PRJNA514245	SAMEA115553195
GCA_043323855.1	PRJNA514245	SAMEA115553452
GCA_043327855.1	PRJNA514245	SAMEA115553353
GCA_043327895.1	PRJNA514245	SAMEA115553336
GCA_043330735.1	PRJNA514245	SAMN42947343
GCA_043330875.1	PRJNA514245	SAMEA115428369
GCA_043331655.1	PRJNA514245	SAMN42947335
GCA_043331675.1	PRJNA514245	SAMN42947347
GCA_043331755.1	PRJNA514245	SAMN42947359
GCA_043332575.1	PRJNA514245	SAMN42947336
GCA_043332635.1	PRJNA514245	SAMN42947348
GCA_043332835.1	PRJNA514245	SAMN42947346
GCA_043332915.1	PRJNA514245	SAMN42947352
GCA_043332935.1	PRJNA514245	SAMN42947337
GCA_043333015.1	PRJNA514245	SAMN42947340
GCA_043334075.1	PRJNA514245	SAMN42814112
GCA_043347155.1	PRJNA514245	SAMN42759204
GCA_043347275.1	PRJNA514245	SAMN42759208
GCA_043347915.1	PRJNA514245	SAMEA115430304
GCA_043358075.1	PRJNA1116866	SAMN43336632	RKPB230
GCA_043358095.1	PRJNA1116866	SAMN43336630	RKPB206
GCA_043358275.1	PRJNA1116866	SAMN43336621	RKPB147
GCA_043358315.1	PRJNA1116866	SAMN43336620	RKPB146
GCA_043358415.1	PRJNA1116866	SAMN43336615	RKPB133
GCA_043358555.1	PRJNA1116866	SAMN43336606	RKPB117
GCA_043358695.1	PRJNA1116866	SAMN43336600	RKPB107
GCA_043358715.1	PRJNA1116866	SAMN43336601	RKPB110
GCA_043358775.1	PRJNA1116866	SAMN43336594	RKPB095
GCA_043358895.1	PRJNA1116866	SAMN43336591	RKPB090
GCA_043359195.1	PRJNA1116866	SAMN43336577	RKPB051
GCA_043359835.1	PRJNA1165149	SAMN43915688	WYKP58
GCA_043359845.1	PRJNA1165149	SAMN43915884	WYKP63
GCA_043359875.1	PRJNA1165149	SAMN43919989	WYKP104
GCA_043359935.1	PRJNA1165149	SAMN43920634	WYKP284
GCA_043360205.1	PRJNA1165149	SAMN43921505	WYKP431
GCA_043360215.1	PRJNA1165149	SAMN43921498	WYKP429
GCA_043360355.1	PRJNA1165149	SAMN43921542	WYKP447
GCA_043360475.1	PRJNA1165149	SAMN43921796	WYKP484
GCA_043360595.1	PRJNA1165149	SAMN43921801	WYKP487
GCA_043365375.1	PRJNA514245	SAMEA115430303
GCA_043365395.1	PRJNA514245	SAMEA115427617
GCA_043365535.1	PRJNA514245	SAMEA115430310
GCA_043365575.1	PRJNA514245	SAMEA115430300
GCA_043372875.1	PRJNA514245	SAMEA115427628
GCA_043373555.1	PRJNA514245	SAMEA115553233
GCA_043384065.1	PRJNA514245	SAMEA115163002
GCA_043385925.1	PRJNA514245	SAMEA115163022
GCA_043386025.1	PRJNA514245	SAMEA115428354
GCA_043386115.1	PRJNA514245	SAMEA115427637
GCA_043386205.1	PRJNA514245	SAMEA115427616
GCA_043386245.1	PRJNA514245	SAMEA115430307
GCA_043406395.1	PRJNA288601	SAMN44333236	2024HL-01131
GCA_043421035.1	PRJNA866353	SAMN30162259	218
GCA_043421135.1	PRJNA866353	SAMN30162257	213
GCA_043421155.1	PRJNA866353	SAMN30162258	45(s)
GCA_043428615.1	PRJNA288601	SAMN44336046
GCA_043428815.1	PRJNA288601	SAMN44335909
GCA_043430785.1	PRJNA288601	SAMN44336049
GCA_043430895.1	PRJNA288601	SAMN44336030
GCA_043446385.1	PRJNA288601	SAMN44335853
GCA_043446965.1	PRJNA288601	SAMN44336002
GCA_043453055.1	PRJNA288601	SAMN44335901
GCA_043454895.1	PRJNA288601	SAMN44338413
GCA_043455975.1	PRJNA288601	SAMN44336104
GCA_043457975.1	PRJNA288601	SAMN44335981
GCA_043461115.1	PRJNA288601	SAMN44336064
GCA_043462015.1	PRJNA288601	SAMN44335957
GCA_043462935.1	PRJNA288601	SAMN44335859
GCA_043462955.1	PRJNA288601	SAMN44335826
GCA_043472955.1	PRJNA288601	SAMN44344614
GCA_043473905.1	PRJNA288601	SAMN44344608
GCA_043475395.1	PRJNA514245	SAMN35991929	KPN_01_022
GCA_043475525.1	PRJNA514245	SAMN35991935	KPN_01_029
GCA_043475575.1	PRJNA514245	SAMN35991938	KPN_01_033
GCA_043475655.1	PRJNA514245	SAMN35991939	KPN_01_034
GCA_043475755.1	PRJNA514245	SAMN35991948	KPN_01_045
GCA_043476475.1	PRJNA514245	SAMN35991955	KPN_01_056
GCA_043476495.1	PRJNA514245	SAMN35991957	KPN_01_058
GCA_043476575.1	PRJNA514245	SAMN35991962	KPN_01_063
GCA_043476695.1	PRJNA514245	SAMN35991966	KPN_01_067
GCA_043477735.1	PRJNA514245	SAMN35991974	KPN_01_075
GCA_043478475.1	PRJNA514245	SAMN35991996	KPN_01_105
GCA_043478655.1	PRJNA514245	SAMN35992004	KPN_01_118
GCA_043478725.1	PRJNA514245	SAMN35992007	KPN_01_128
GCA_043490875.1	PRJNA288601	SAMN44347227	2024HL-01149
GCA_043501865.1	PRJNA514245	SAMN43319629
GCA_043504505.1	PRJNA514245	SAMN42947341
GCA_043512495.1	PRJNA514245	SAMEA115925703	KP1
GCA_043515575.1	PRJNA514245	SAMEA115892130
GCA_043522075.1	PRJNA1172101	SAMN44263743	KPTA-S1
GCA_043562605.1	PRJNA1172271	SAMN44266238	BGI316
GCA_043562665.1	PRJNA1172271	SAMN44266235	BGI255
GCA_043562695.1	PRJNA1172271	SAMN44266232	BG5211
GCA_043563355.1	PRJNA1172271	SAMN44266207	BG5112
GCA_043564065.1	PRJNA1172271	SAMN44266187	BG5031
GCA_043564345.1	PRJNA1172271	SAMN44266179	BG4972
GCA_043564405.1	PRJNA1172271	SAMN44266177	BG4929
GCA_043564565.1	PRJNA1172271	SAMN44266175	BG4916
GCA_043564595.1	PRJNA1172271	SAMN44266168	BG4799
GCA_043564675.1	PRJNA1172271	SAMN44266169	BG4800
GCA_043564755.1	PRJNA1172271	SAMN44266164	BG4790
GCA_043564815.1	PRJNA1172271	SAMN44266160	BG4773
GCA_043564855.1	PRJNA1172271	SAMN44266157	BG4757
GCA_043564935.1	PRJNA1172271	SAMN44266155	BG4754
GCA_043568655.1	PRJNA514245	SAMEA115374680
GCA_043568685.1	PRJNA514245	SAMEA115374689
GCA_043569645.1	PRJNA514245	SAMEA115374672
GCA_043569755.1	PRJNA514245	SAMEA115374722
GCA_043569915.1	PRJNA514245	SAMEA115374703
GCA_043569925.1	PRJNA514245	SAMEA115374702
GCA_043569965.1	PRJNA514245	SAMEA115374694
GCA_043572505.1	PRJNA514245	SAMEA115374652
GCA_043588795.1	PRJNA1170052	SAMN44090421	KH268
GCA_043625585.1	PRJNA514245	SAMEA112322508
GCA_043625745.1	PRJNA514245	SAMEA112322496
GCA_043625785.1	PRJNA514245	SAMEA112322497
GCA_043625825.1	PRJNA514245	SAMEA112322495
GCA_043625845.1	PRJNA514245	SAMEA112322492
GCA_043625905.1	PRJNA514245	SAMEA112322490
GCA_043626245.1	PRJNA514245	SAMEA112322469
GCA_043648535.1	PRJNA288601	SAMN44382137
GCA_043648945.1	PRJNA514245	SAMN42480270	KB18CH-0310-1
GCA_043651195.1	PRJNA514245	SAMEA110691312
GCA_043673555.1	PRJNA288601	SAMN43961359	2024EL-00714
GCA_043678135.1	PRJNA658251	SAMN44050428	Kp_04_48h
GCA_043678145.1	PRJNA658251	SAMN44050429	Kp_05_48h
GCA_043678235.1	PRJNA658251	SAMN44050430	Kp_06_48h
GCA_043683835.1	PRJNA514245	SAMEA115553188
GCA_043700185.1	PRJNA514245	SAMN43814143
GCA_043707785.1	PRJNA514245	SAMD00552260	NUKP-218
GCA_043708185.1	PRJNA514245	SAMD00552128	NUKP-77-2
GCA_043708325.1	PRJNA514245	SAMD00552084	NUKP-1
GCA_043709185.1	PRJNA514245	SAMEA115918838
GCA_043709645.1	PRJNA514245	SAMN42216868
GCA_043712185.1	PRJNA514245	SAMD00552193	NUKP-151
GCA_043715665.1	PRJNA514245	SAMN42216877
GCA_043715675.1	PRJNA514245	SAMN42216778
GCA_043781895.1	PRJNA514245	SAMEA115918984
GCA_043786285.1	PRJNA514245	SAMEA115918889
GCA_043790065.1	PRJNA514245	SAMEA110691313
GCA_043790125.1	PRJNA514245	SAMN42216884
GCA_043792905.1	PRJNA514245	SAMD00552253	NUKP-211
GCA_043793125.1	PRJNA514245	SAMN42216818
GCA_043793275.1	PRJNA514245	SAMN42216823
GCA_043858045.1	PRJNA1175053	SAMN44355269	CN-696-D
GCA_043862945.1	PRJNA1175053	SAMN44355268	CN-362-D
GCA_043863085.1	PRJNA514245	SAMN43765537
GCA_043863305.1	PRJNA514245	SAMN43765551
GCA_043863385.1	PRJNA514245	SAMN43765553
GCA_043863475.1	PRJNA514245	SAMN43765558
GCA_043894085.1	PRJNA514245	SAMN36971422	AGA0089
GCA_043901305.1	PRJNA514245	SAMN44030421	GT25-0011
GCA_043904705.1	PRJNA514245	SAMN43946193	GT25-0087
GCA_043904805.1	PRJNA514245	SAMN43765563
GCA_043904905.1	PRJNA514245	SAMN43765567
GCA_043905265.1	PRJNA514245	SAMN43765573
GCA_043905405.1	PRJNA514245	SAMN43765580
GCA_043905425.1	PRJNA514245	SAMN43765581
GCA_043905505.1	PRJNA514245	SAMN43765585
GCA_043905645.1	PRJNA514245	SAMN43765590
GCA_043905805.1	PRJNA514245	SAMN42996451	RIVM_C029697
GCA_043905845.1	PRJNA514245	SAMN42996453	RIVM_C029731
GCA_043906265.1	PRJNA514245	SAMN42996474	RIVM_C049126
GCA_043906425.1	PRJNA514245	SAMN42996479	RIVM_C050216
GCA_043906465.1	PRJNA514245	SAMN42996478	RIVM_C050198
GCA_043906685.1	PRJNA514245	SAMN42996492	RIVM_C060528
GCA_043932845.1	PRJNA514245	SAMN39841988	11A21CPO017
GCA_043933585.1	PRJNA514245	SAMN39842003	17A16CRGN002
GCA_043941925.1	PRJNA514245	SAMN44333453
GCA_043943525.1	PRJNA514245	SAMN44256033
GCA_043950095.1	PRJNA658251	SAMN44050432	Kp_02_IT
GCA_043950395.1	PRJNA1169829	SAMN44084069	KP20_UID2108280016
GCA_043950435.1	PRJNA1169829	SAMN44084073	KP24_UID2108280020
GCA_043960235.1	PRJNA288601	SAMN44457066	2024HL-01187
GCA_043961035.1	PRJNA514245	SAMN44425458
GCA_043961135.1	PRJNA514245	SAMN44425462
GCA_043961195.1	PRJNA514245	SAMN44425472
GCA_043961295.1	PRJNA514245	SAMN44425478
GCA_043961335.1	PRJNA514245	SAMN44425459
GCA_043961355.1	PRJNA514245	SAMN44425475
GCA_043961415.1	PRJNA514245	SAMN44425477
GCA_043961535.1	PRJNA514245	SAMN44425460
GCA_043961695.1	PRJNA514245	SAMN44425493
GCA_043961715.1	PRJNA514245	SAMN44425496
GCA_043962675.1	PRJNA514245	SAMN44424973
GCA_043962995.1	PRJNA514245	SAMN44409388
GCA_043963115.1	PRJNA514245	SAMN44409395
GCA_043963275.1	PRJNA514245	SAMN44409381
GCA_043967805.1	PRJNA514245	SAMN44347422
GCA_043974205.1	PRJNA514245	SAMN44383816
GCA_043974325.1	PRJNA514245	SAMN44383831
GCA_043974365.1	PRJNA514245	SAMN44383833
GCA_043975465.1	PRJNA514245	SAMN44256019
GCA_043975625.1	PRJNA514245	SAMN43336081
GCA_043975985.1	PRJNA514245	SAMN39841885	01A15CRGN008
GCA_043976315.1	PRJNA514245	SAMN42996506	RIVM_C065819
GCA_043976475.1	PRJNA514245	SAMN42996515	RIVM_C065825
GCA_043976495.1	PRJNA514245	SAMN42996512	RIVM_C068508
GCA_043977005.1	PRJNA514245	SAMEA115676740
GCA_043977495.1	PRJNA514245	SAMEA115676703
GCA_043977555.1	PRJNA514245	SAMEA115676691
GCA_043979445.1	PRJNA514245	SAMEA112856874	H12O-BACT-8
GCA_043979925.1	PRJNA514245	SAMN39841882	01A1213CRGN032
GCA_043985795.1	PRJNA514245	SAMD00552316	NUKP-274
GCA_043985855.1	PRJNA514245	SAMD00552309	NUKP-267
GCA_043985875.1	PRJNA514245	SAMD00552313	NUKP-271
GCA_043986295.1	PRJNA514245	SAMD00552303	NUKP-261
GCA_043986455.1	PRJNA514245	SAMD00552295	NUKP-253
GCA_043986525.1	PRJNA514245	SAMD00552292	NUKP-250
GCA_043986645.1	PRJNA514245	SAMD00552287	NUKP-245
GCA_043986805.1	PRJNA514245	SAMD00552278	NUKP-236
GCA_043986845.1	PRJNA514245	SAMD00552273	NUKP-231
GCA_043988195.1	PRJNA514245	SAMD00552239	NUKP-197
GCA_043988275.1	PRJNA514245	SAMD00552241	NUKP-199
GCA_043988315.1	PRJNA514245	SAMD00552236	NUKP-194
GCA_043988475.1	PRJNA514245	SAMD00552228	NUKP-186
GCA_043988575.1	PRJNA514245	SAMD00552221	NUKP-179
GCA_043988655.1	PRJNA514245	SAMD00552217	NUKP-175
GCA_043988695.1	PRJNA514245	SAMD00552214	NUKP-172
GCA_043988735.1	PRJNA514245	SAMD00552211	NUKP-169
GCA_043988775.1	PRJNA514245	SAMD00552210	NUKP-168
GCA_043988875.1	PRJNA514245	SAMD00552204	NUKP-162
GCA_043991875.1	PRJNA514245	SAMD00552177	NUKP-135
GCA_043992075.1	PRJNA514245	SAMD00552165	NUKP-123
GCA_043992115.1	PRJNA514245	SAMD00552163	NUKP-121
GCA_043992275.1	PRJNA514245	SAMD00552154	NUKP-111
GCA_043992555.1	PRJNA514245	SAMD00552141	NUKP-95
GCA_043992675.1	PRJNA514245	SAMD00552127	NUKP-75
GCA_043992875.1	PRJNA514245	SAMD00552117	NUKP-54
GCA_043992895.1	PRJNA514245	SAMD00552119	NUKP-57
GCA_043992915.1	PRJNA514245	SAMD00552116	NUKP-53
GCA_043992995.1	PRJNA514245	SAMD00552111	NUKP-45
GCA_043993055.1	PRJNA514245	SAMD00552107	NUKP-34
GCA_043993315.1	PRJNA514245	SAMD00552094	NUKP-14
GCA_043994225.1	PRJNA514245	SAMN42216839
GCA_044000535.1	PRJNA514245	SAMEA115709898	22RX24829
GCA_044003175.1	PRJNA514245	SAMN42382124	ARGA00128
GCA_044003195.1	PRJNA514245	SAMN42382127	ARGA00130
GCA_044004085.1	PRJNA514245	SAMN42382153	ARGA00158
GCA_044004195.1	PRJNA514245	SAMN42382159	ARGA00174
GCA_044004275.1	PRJNA514245	SAMN42382160	ARGA00165
GCA_044004595.1	PRJNA514245	SAMN42382052	ARGA00047
GCA_044005935.1	PRJNA514245	SAMN42382057	ARGA00052
GCA_044006515.1	PRJNA514245	SAMN42382073	ARGA00070
GCA_044008315.1	PRJNA514245	SAMN42382262	ARGA00269
GCA_044009055.1	PRJNA514245	SAMN42382098	ARGA00102
GCA_044009575.1	PRJNA514245	SAMN42382105	ARGA00109
GCA_044009685.1	PRJNA514245	SAMN42382198	ARGA00205
GCA_044010015.1	PRJNA514245	SAMN42382280	ARGA00288
GCA_044010665.1	PRJNA514245	SAMN42382344	ARGA00358
GCA_044010815.1	PRJNA514245	SAMN42382353	ARGA00367
GCA_044010945.1	PRJNA514245	SAMN42382362	ARGA00378
GCA_044011435.1	PRJNA514245	SAMN42382235	ARGA00242
GCA_044011455.1	PRJNA514245	SAMN42382237	ARGA00244
GCA_044011955.1	PRJNA514245	SAMN42382319	ARGA00332
GCA_044012535.1	PRJNA514245	SAMN42382369	ARGA00384
GCA_044012655.1	PRJNA514245	SAMN42382374	ARGA00392
GCA_044012915.1	PRJNA514245	SAMN42382047	ARGA00042
GCA_044034445.1	PRJNA288601	SAMN44478298
GCA_044049895.1	PRJNA514245	SAMEA115709888	22RX24816
GCA_044067835.1	PRJNA514245	SAMEA115428345
GCA_044070135.1	PRJNA1168302	SAMN44033416	Kpn2192-Lar
GCA_044070695.1	PRJNA514245	SAMN41914970	GT24-0402
GCA_044070745.1	PRJNA514245	SAMN41914976	GT24-0408
GCA_044070885.1	PRJNA514245	SAMN41914966	GT24-0397
GCA_044070955.1	PRJNA514245	SAMN41934893	GT24-0421
GCA_044094875.1	PRJNA288601	SAMN44492976	not applicable
GCA_044128085.1	PRJNA1143548	SAMN43012435	SKP4
GCA_044128405.1	PRJNA1143548	SAMN43012419	SEB10
GCA_044133205.1	PRJNA1143548	SAMN43012383	CKP8
GCA_044133265.1	PRJNA1143548	SAMN43012382	CKP6
GCA_044142465.1	PRJNA1109570	SAMN43955503	KPNCDS35
GCA_044142485.1	PRJNA1109570	SAMN43955504	KPNCDS36
GCA_044142625.1	PRJNA1109570	SAMN43955499	KPNCDS31
GCA_044199195.1	PRJNA514245	SAMEA115428346
GCA_044200055.1	PRJNA514245	SAMEA115428343
GCA_044200675.1	PRJNA514245	SAMEA115427645
GCA_044201555.1	PRJNA514245	SAMEA115553209
GCA_044216575.1	PRJNA514245	SAMN41154297
GCA_044216665.1	PRJNA514245	SAMN41154301
GCA_044216815.1	PRJNA514245	SAMN41154309
GCA_044216875.1	PRJNA514245	SAMN41154310
GCA_044217055.1	PRJNA514245	SAMN41154318
GCA_044217145.1	PRJNA514245	SAMN41154320
GCA_044217235.1	PRJNA514245	SAMN41154327
GCA_044262945.1	PRJNA514245	SAMEA115553471
GCA_044321605.1	PRJNA514245	SAMEA115709874	22RX24796
GCA_044321845.1	PRJNA514245	SAMN10734706	OC-CRE-9054
GCA_044321865.1	PRJNA514245	SAMN10734714	OC-CRE-9062
GCA_044322055.1	PRJNA514245	SAMN10734754	OC-CRE-9102
GCA_044322325.1	PRJNA514245	SAMN08148224	UCI178
GCA_044322485.1	PRJNA514245	SAMN08148330	UCI196
GCA_044322495.1	PRJNA514245	SAMN08148331	UCI198
GCA_044322555.1	PRJNA514245	SAMN10734665	OC-CRE-9012
GCA_044322825.1	PRJNA514245	SAMN10734673	OC-CRE-9020
GCA_044323565.1	PRJNA514245	SAMN10734676	OC-CRE-9023
GCA_044323915.1	PRJNA514245	SAMN13270313	UCI-CRE-213
GCA_044324145.1	PRJNA514245	SAMN13270323	OC-CRE-9159
GCA_044324365.1	PRJNA514245	SAMN11644217	BIDMC-135
GCA_044324625.1	PRJNA514245	SAMN22368523	MGH426
GCA_044325215.1	PRJNA1165149	SAMN43942320	WYKP949
GCA_044335725.1	PRJNA514245	SAMN22368586	MGH488
GCA_044353525.1	PRJNA929672	SAMN32988062	FUJ80029
GCA_044364865.1	PRJNA1116866	SAMN44398962	RKPR052
GCA_044364985.1	PRJNA1116866	SAMN44399013	MKPR025
GCA_044365125.1	PRJNA1116866	SAMN44398996	RKPU035
GCA_044365265.1	PRJNA1116866	SAMN44398991	MKPB022
GCA_044365285.1	PRJNA1116866	SAMN44398993	MKPB013
GCA_044365345.1	PRJNA1116866	SAMN44398974	HKPR032
GCA_044365455.1	PRJNA1116866	SAMN44398983	MKPB002
GCA_044365605.1	PRJNA1116866	SAMN44398888	HKPR019
GCA_044365735.1	PRJNA1116866	SAMN44399012	RKPR083
GCA_044365835.1	PRJNA1116866	SAMN44399010	RKPU161
GCA_044365905.1	PRJNA1116866	SAMN44398930	MKPU028
GCA_044366505.1	PRJNA1116866	SAMN44398910	MKPU019
GCA_044366545.1	PRJNA1116866	SAMN44398906	MKPU034
GCA_044366675.1	PRJNA1116866	SAMN44398902	HKPR011
GCA_044379035.1	PRJNA514245	SAMN10734743	OC-CRE-9091
GCA_044379205.1	PRJNA514245	SAMN10734758	OC-CRE-9106
GCA_044379345.1	PRJNA514245	SAMN10734768	OC-CRE-9116
GCA_044379635.1	PRJNA514245	SAMN10734786	OC-CRE-9134
GCA_044379875.1	PRJNA1116866	SAMN44398856	HKPB005
GCA_044379915.1	PRJNA1116866	SAMN44398881	MKPR001
GCA_044379935.1	PRJNA1116866	SAMN44398876	MKPB003
GCA_044380155.1	PRJNA514245	SAMN11476315	MGH311
GCA_044380235.1	PRJNA1116866	SAMN44398877	HKPU109
GCA_044380335.1	PRJNA514245	SAMN11476318	MGH314
GCA_044380355.1	PRJNA1116866	SAMN44398872	RKPR058
GCA_044380675.1	PRJNA1116866	SAMN44398855	DKPU113
GCA_044380725.1	PRJNA1116866	SAMN44398864	RKPR075
GCA_044380745.1	PRJNA514245	SAMN11644206	BIDMC-128
GCA_044380925.1	PRJNA514245	SAMN11644208	BIDMC-126
GCA_044381065.1	PRJNA514245	SAMN13270299	UCI-CRE-248
GCA_044381165.1	PRJNA1116866	SAMN44398841	RKPR017
GCA_044381185.1	PRJNA1116866	SAMN44398846	RKPR027
GCA_044381365.1	PRJNA1116866	SAMN44398830	RKPB285
GCA_044381485.1	PRJNA1116866	SAMN44398822	RKPB164
GCA_044381665.1	PRJNA514245	SAMN22368561	MGH464
GCA_044381705.1	PRJNA1116866	SAMN44398821	RKPB291
GCA_044382245.1	PRJNA1116866	SAMN44398843	HKPB001
GCA_044382285.1	PRJNA514245	SAMN13270304	UCI-CRE-245
GCA_044382465.1	PRJNA514245	SAMN22368575	MGH477
GCA_044382565.1	PRJNA1116866	SAMN44398803	MKPB024
GCA_044382585.1	PRJNA1116866	SAMN44398809	RKPU001
GCA_044382645.1	PRJNA1116866	SAMN44398775	RKPB229
GCA_044382705.1	PRJNA514245	SAMN22368581	MGH483
GCA_044382895.1	PRJNA1116866	SAMN44398780	RKPB228
GCA_044383225.1	PRJNA1116866	SAMN44398776	MKPU102
GCA_044383265.1	PRJNA1116866	SAMN44398771	MKPU146
GCA_044384845.1	PRJNA514245	SAMN11476294	MGH291
GCA_044385195.1	PRJNA1179323	SAMN44486488	22IR1057
GCA_044385275.1	PRJNA514245	SAMN11477252	MGH352
GCA_044385385.1	PRJNA514245	SAMN11477268	MGH368
GCA_044385575.1	PRJNA514245	SAMN11477269	MGH369
GCA_044385605.1	PRJNA514245	SAMN13270331	OC-CRE-9156
GCA_044385785.1	PRJNA514245	SAMN13270337	OC-CRE-9088
GCA_044385935.1	PRJNA514245	SAMN13270339	OC-CRE-9089
GCA_044385975.1	PRJNA514245	SAMN13270341	OC-CRE-9146
GCA_044386215.1	PRJNA514245	SAMN11644177	NEWO_1023
GCA_044387575.1	PRJNA514245	SAMN22368534	MGH437
GCA_044388545.1	PRJNA514245	SAMN22368624	UCICRE316
GCA_044389955.1	PRJNA514245	SAMN23820664	DX1230
GCA_044390425.1	PRJNA514245	SAMN10768102	UCI-CRE-228
GCA_044390715.1	PRJNA514245	SAMN10734813	OC-CRE-9161
GCA_044391125.1	PRJNA514245	SAMN11101025	OC-CRE-9166
GCA_900493365.1	PRJEB19226	SAMEA4394740	4300STDY6542370
GCA_900493495.1	PRJEB19226	SAMEA4394743	4300STDY6542373
GCA_900493595.1	PRJEB19226	SAMEA4394735	4300STDY6542365
GCA_900518965.1	PRJEB28144	SAMEA4823341
GCA_943322535.2	PRJEB52406	SAMEA110024407
GCA_943329805.2	PRJEB52406	SAMEA110035628
GCA_943331235.2	PRJEB52406	SAMEA110052708
GCA_943332145.1	PRJEB52406	SAMEA14435051
GCA_943332185.1	PRJEB52406	SAMEA14435035
GCA_943333335.2	PRJEB52406	SAMEA110013537
GCA_943333975.2	PRJEB52406	SAMEA110047051
GCA_943334125.2	PRJEB52406	SAMEA110024822
GCA_943334575.2	PRJEB52406	SAMEA110035455
GCA_943334715.2	PRJEB52406	SAMEA110029912
GCA_945860675.1	PRJEB35640	SAMEA110379521
GCA_945867435.1	PRJEB35640	SAMEA110379813
GCA_945869725.1	PRJEB35640	SAMEA110379968
GCA_945874295.1	PRJEB35640	SAMEA110379307
GCA_945876295.1	PRJEB35640	SAMEA110380615
GCA_945893115.1	PRJEB35640	SAMEA110379608
GCA_945906805.1	PRJEB35640	SAMEA110380486
GCA_947660395.2	PRJEB58216	SAMEA112228944	13063
GCA_947662885.2	PRJEB58216	SAMEA112229038	17053
GCA_956465545.1	PRJEB62836	SAMEA113574984
GCA_959613155.1	PRJEB63361	SAMEA114111171	CRESA-KP400
GCA_959613255.1	PRJEB63361	SAMEA114111206	CRESA-KP472
GCA_959613265.1	PRJEB63361	SAMEA114111237	CRESA-KP550
GCA_959613275.1	PRJEB63361	SAMEA114111150	CRESA-KP353
GCA_963280935.1	PRJEB65070	SAMEA114261759
GCA_963885165.1	PRJEB71012	SAMEA115018053
GCA_963900885.1	PRJEB71012	SAMEA115016776
GCA_964198765.1	PRJEB76496	SAMEA115720048	Zagreb046
GCA_964198805.1	PRJEB76496	SAMEA115720015	Zagreb012
GCA_964198835.1	PRJEB76496	SAMEA115720011	Zagreb008
GCA_964198865.1	PRJEB76496	SAMEA115720016	Zagreb013
GCA_964198875.1	PRJEB76496	SAMEA115720013	Zagreb010
GCA_964198965.1	PRJEB76496	SAMEA115720004	Zagreb001
GCA_964199035.1	PRJEB76496	SAMEA115720007	Zagreb004
GCA_964199105.1	PRJEB76496	SAMEA115720043	Zagreb041
GCA_964207185.1	PRJEB78367	SAMEA115874790	FFMG-520-06-21-B
GCA_964207415.1	PRJEB78367	SAMEA115874802	FFMG-986-6-21
GCA_964207435.1	PRJEB78367	SAMEA115874768	FFDD-716821-L1234
GCA_964207675.1	PRJEB78367	SAMEA115874763	FFDD-591864-L641
GCA_964207855.1	PRJEB78367	SAMEA115874817	FFZB-19A
GCA_964212555.1	PRJEB72521	SAMEA115892514	uvzsr-PT_24_00015-A06-AR_24_00001006
GCA_964214135.1	PRJEB72521	SAMEA115922707	uvzsr-PT_24_00015-A07-AR_24_00001009
GCA_964214155.1	PRJEB72521	SAMEA115922705	uvzsr-PT_24_00015-A02-AR_24_00000984
GCA_964214215.1	PRJEB72521	SAMEA115922876	uvzsr-PT_24_00014-A09-AR_24_00000918
GCA_964214265.1	PRJEB72521	SAMEA115923058	uvzsr-PT_24_00013-A09-AR_24_00000860
GCA_964214515.1	PRJEB72521	SAMEA115925441	uvzsr-PT_24_00011-A06-AR_24_00000621
GCA_964214665.1	PRJEB72521	SAMEA115925733	uvzsr-PT_24_00010-B04-AR_22_00001109
GCA_964214735.1	PRJEB72521	SAMEA115925737	uvzsr-PT_24_00009-A04-AR_23_00001434
GCA_964214755.1	PRJEB72521	SAMEA115925736	uvzsr-PT_24_00009-A03-AR_23_00001433
GCA_964214955.1	PRJEB72521	SAMEA115926204	uvzsr-PT_24_00009-B12-AR_23_00002367
GCA_964215045.1	PRJEB72521	SAMEA115926210	uvzsr-PT_24_00009-C07-AR_23_00002392
GCA_964215065.1	PRJEB72521	SAMEA115926242	uvzsr-PT_24_00009-D04-AR_23_00002469
GCA_964215075.1	PRJEB72521	SAMEA115926245	uvzsr-PT_24_00009-D08-AR_24_00000111
GCA_964215235.1	PRJEB72521	SAMEA115926256	uvzsr-PT_24_00009-E07-AR_24_00000027
GCA_964215405.1	PRJEB72521	SAMEA115926279	uvzsr-PT_24_00008-B01-AR_24_00000526
GCA_964215475.1	PRJEB72521	SAMEA115926290	uvzsr-PT_24_00007-A11-AR_24_00000480
GCA_964215495.1	PRJEB72521	SAMEA115926291	uvzsr-PT_24_00007-A12-AR_24_00000481
GCA_964215805.1	PRJEB72521	SAMEA115926317	uvzsr-PT_24_00003-A03-AR_24_00000295
GCA_964215825.1	PRJEB72521	SAMEA115927886	uvzsr-PT_24_00002-A02-AR_24_00000218
GCA_964215835.1	PRJEB72521	SAMEA115927915	uvzsr-PT_24_00002-A03-AR_24_00000222
GCA_964234565.1	PRJEB72521	SAMEA115932685	uvzsr-PT_24_00001-A04-AR_24_00000182
GCA_964234575.1	PRJEB72521	SAMEA115932682	uvzsr-PT_24_00002-A07-AR_24_00000252
GCA_964234735.1	PRJEB72521	SAMEA115933327	uvzsr-PT_24_00020-A10-BT_24_00001519
GCA_964234835.1	PRJEB72521	SAMEA115933354	uvzsr-PT_24_00021-B10-BT_24_00001939
GCA_964234855.1	PRJEB72521	SAMEA115934256	uvzsr-PT_24_00021-B11-BT_24_00001941
GCA_964234945.1	PRJEB72521	SAMEA115933325	uvzsr-PT_24_00020-C03-BT_24_00001582
GCA_964234955.1	PRJEB72521	SAMEA115932711	uvzsr-PT_24_00020-C08-BT_24_00001607
GCA_964235065.1	PRJEB72521	SAMEA115932725	uvzsr-PT_24_00020-A11-BT_24_00001552
GCA_964235095.1	PRJEB72521	SAMEA115933308	uvzsr-PT_24_00020-C02-BT_24_00001578
GCA_964235175.1	PRJEB72521	SAMEA115933361	uvzsr-PT_24_00021-B06-BT_24_00001897
GCA_964235435.1	PRJEB72521	SAMEA115933324	uvzsr-PT_24_00020-C04-BT_24_00001585
GCA_964235445.1	PRJEB72521	SAMEA115933356	uvzsr-PT_24_00021-A09-BT_24_00001820
GCA_964235465.1	PRJEB72521	SAMEA115933323	uvzsr-PT_24_00020-B02-BT_24_00001530
GCA_964235635.1	PRJEB72521	SAMEA115935003	uvzsr-PT_24_00022-A12-BT_24_00001932
GCA_964235925.1	PRJEB72521	SAMEA115934955	uvzsr-PT_24_00022-D07-BT_24_00002205
GCA_964236005.1	PRJEB72521	SAMEA115934978	uvzsr-PT_24_00022-E04-BT_24_00002280
GCA_964236095.1	PRJEB72521	SAMEA115935023	uvzsr-PT_24_00020-D10-BT_24_00001698
GCA_964236635.1	PRJEB72521	SAMEA115935031	uvzsr-PT_24_00020-C05-BT_24_00001595
GCA_964236665.1	PRJEB72521	SAMEA115934988	uvzsr-PT_24_00022-D11-BT_24_00002247
GCA_964236825.1	PRJEB72521	SAMEA115934942	uvzsr-PT_24_00022-D10-BT_24_00002242
GCA_964236925.1	PRJEB72521	SAMEA115934943	uvzsr-PT_24_00022-C09-BT_24_00002131
GCA_964237015.1	PRJEB72521	SAMEA115935009	uvzsr-PT_24_00022-B10-BT_24_00002043
GCA_964237445.1	PRJEB72521	SAMEA115938042	uvzsr-PT_24_00023-A04-BT_24_00002013
GCA_964237485.1	PRJEB72521	SAMEA115938044	uvzsr-PT_24_00023-A12-BT_24_00001991
GCA_964237525.1	PRJEB72521	SAMEA115938890	uvzsr-PT_24_00023-B02-BT_24_00001981
GCA_964237605.1	PRJEB72521	SAMEA115938040	uvzsr-PT_24_00023-A08-BT_24_00002028
GCA_964237665.1	PRJEB72521	SAMEA115938086	uvzsr-PT_24_00023-B12-BT_24_00001947
GCA_964237705.1	PRJEB72521	SAMEA115938043	uvzsr-PT_24_00023-B04-BT_24_00001969
GCA_964238765.1	PRJEB72521	SAMEA115941904	uvzsr-PT_24_00017-A12-AR_24_00001057
GCA_964239015.1	PRJEB72521	SAMEA115941164	uvzsr-PT_24_00019-C12-AR_24_00001345
GCA_964239115.1	PRJEB72521	SAMEA115941179	uvzsr-PT_24_00019-D07-AR_24_00001402
GCA_964240545.1	PRJEB72521	SAMEA115941507	uvzsr-PT_24_00018-A04-AR_24_00001101
GCA_964242505.1	PRJEB45397	SAMEA111346956
GCA_964242975.1	PRJEB45397	SAMEA9956620
GCA_964248135.1	PRJEB72521	SAMEA115941253	uvzsr-PT_24_00019-D12-AR_24_00001415
GCA_964250595.1	PRJEB72521	SAMEA115941993	uvzsr-PT_24_00019-C01-AR_24_00001283
GCA_964254235.1	PRJEB72521	SAMEA115955503	uvzsr-PT_24_00024-A09-BT_24_00002076
GCA_964262165.1	PRJEB77420	SAMEA115941549
GCA_964262575.1	PRJEB77420	SAMEA115941584
GCA_964262795.1	PRJEB77420	SAMEA115941577
GCA_964262945.1	PRJEB72410	SAMEA115473747
GCA_964262965.1	PRJEB72410	SAMEA115473740
GCA_964262975.1	PRJEB72410	SAMEA115473735
GCA_964263065.1	PRJEB72410	SAMEA115473746
GCA_964263155.1	PRJEB72410	SAMEA115473753
GCA_964270685.1	PRJEB72521	SAMEA116100283	uvzsr-PT_24_00026-A12-AR_24_00002324
GCA_964270885.1	PRJEB72521	SAMEA116100269	uvzsr-PT_24_00026-A11-AR_24_00002357
GCA_964271295.1	PRJEB80309	SAMEA116056796	13545
GCA_964271365.1	PRJEB80309	SAMEA116056800	18535
GCA_964273655.1	PRJEB72521	SAMEA116116481	uvzsr-PT_24_00027-A10-AR_24_00002498
GCA_964274005.1	PRJEB72521	SAMEA116119460	uvzsr-PT_24_00025-D04-BT_24_00002274
GCA_964274115.1	PRJEB72521	SAMEA116119748	uvzsr-PT_24_00025-B04-BT_24_00002176
GCA_964274435.1	PRJEB72521	SAMEA116120807	uvzsr-PT_24_00025-C05-BT_24_00002237
GCA_964276945.1	PRJEB72521	SAMEA116144411	uvzsr-PT_24_00029-A10-AR_24_00002590
GCA_000530175.1	PRJEB4817	SAMEA3138876	ISC21
GCA_002969575.2	PRJNA433394	SAMN08579703	CRK0208
GCA_002973955.2	PRJNA433394	SAMN08579680	CRK0231
GCA_002974115.2	PRJNA433394	SAMN08579646	CRK0265
GCA_014893855.1	PRJNA565343	SAMN12741539	PP5
GCA_022237205.1	PRJNA514245	SAMEA29284168	clinical isolate
GCA_022237345.1	PRJNA514245	SAMEA29283418	clinical isolate
GCA_022237375.1	PRJNA514245	SAMEA29282668	clinical isolate
GCA_022237435.1	PRJNA514245	SAMEA29281918	clinical isolate
GCA_022237495.1	PRJNA514245	SAMEA29280418	clinical isolate
GCA_022237645.1	PRJNA514245	SAMEA29278918	clinical isolate
GCA_022237725.1	PRJNA514245	SAMEA29277418	clinical isolate
GCA_022237855.1	PRJNA514245	SAMEA29275918	clinical isolate
GCA_022238085.1	PRJNA514245	SAMEA29267668	clinical isolate
GCA_022267975.1	PRJNA514245	SAMD00055809	Kp 02.29S
GCA_022268315.1	PRJNA514245	SAMD00055785	SMART832
GCA_022268455.1	PRJNA514245	SAMD00055773	SMART613
GCA_028464985.1	PRJNA413541	SAMN08924048	43UC16
GCA_038374645.1	PRJNA1095285	SAMN40716560	IHIT34097
GCA_041219915.1	PRJNA1143028	SAMN42990720	N3133201
GCA_041221275.1	PRJNA1143028	SAMN42990719	N2251932
GCA_041221395.1	PRJNA1143028	SAMN42990713	N0244028
GCA_041221755.1	PRJNA1143028	SAMN42990715	N0194414
GCA_041222695.1	PRJNA1143028	SAMN42990699	MV940851

## Sheet: STable5
Supplementary Table 5: Summary of the Escherichia coli genome dataset evaluated in the pan-genome analysis.
Accession	Bioproject	Biosample	Strain	ANI (vs. type strain)	Phylogroups
GCA_000597845.1	PRJNA238952	SAMN02647163	ST540	96.8792	A
GCA_000953515.1	PRJEB6353	SAMEA2547782	K-12 substr. HMS174	96.7893	A
GCA_000988465.1	PRJNA241498	SAMN03276542	SQ2203	96.8201	A
GCA_001007915.1	PRJNA243331	SAMN03612246	CFSAN029787	96.5727	B1
GCA_001039415.1	PRJNA275043	SAMN03761398	C43(DE3)	96.8168	A
GCA_001280345.1	PRJNA294467	SAMN04026228	SF-468	99.7135	B2
GCA_001577325.1	PRJNA307507	SAMN04381853	ZH063	98.2269	B2
GCA_001617565.1	PRJNA316786	SAMN04621897	Ecol_732	98.244	B2
GCA_001645235.2	PRJNA218110	SAMN04851094	2011C-4315	96.6234	B1
GCA_001660565.1	PRJNA323827	SAMN05190012	S51	96.678	B1
GCA_001663075.1	PRJNA324607	SAMN05210771	ER1821R	96.8174	A
GCA_001677495.1	PRJNA241122	SAMN02808333	09-00049	96.5118	B1
GCA_001683435.1	PRJNA326753	SAMN05291917	K-15KW01	98.6902	B2
GCA_001721525.1	PRJNA301656	SAMN04939501	MS6198	97.2049	F
GCA_001806265.1	PRJNA341860	SAMN05729957	NADC 5570/86-24/6565	96.4655	E
GCA_001886895.1	PRJNA301212	SAMN04243989	FORC_029	96.6139	B1
GCA_001900395.1	PRJNA269191	SAMN03252426	D8	98.7995	B2
GCA_001900455.1	PRJNA269191	SAMN03252434	H7	96.774	A
GCA_001900495.1	PRJNA269191	SAMN03252410	C2	96.7157	B1
GCA_001900695.1	PRJNA269191	SAMN03252424	D6	96.8261	B1
GCA_001900715.1	PRJNA269191	SAMN03252427	D9	96.7235	A
GCA_001900735.1	PRJNA269191	SAMN03252428	D10	97.5476	G
GCA_001901125.1	PRJNA269191	SAMN03252444	M10	96.5954	B1
GCA_001901215.1	PRJNA269191	SAMN03252448	M19	96.624	B1
GCA_002011965.1	PRJNA316786	SAMN05511184	Ecol_276	98.2969	B2
GCA_002012045.1	PRJNA316786	SAMN05511169	Ecol_545	96.7927	D
GCA_002012065.1	PRJNA316786	SAMN05511161	Ecol_656	98.2118	B2
GCA_002012085.1	PRJNA316786	SAMN05511152	Ecol_AZ146	98.2517	B2
GCA_002012205.1	PRJNA316786	SAMN05511148	Ecol_867	98.2481	B2
GCA_002057245.1	PRJNA378906	SAMN06563569	13E0780	96.5318	B1
GCA_002078295.1	PRJNA312746	SAMN04505873	BLK16	96.9313	A
GCA_002105735.1	PRJNA312475	SAMN05414625	CFSAN051542	96.9099	Unknown
GCA_002163935.1	PRJNA355857	SAMN06166007	KSC1031	96.6883	B1
GCA_002164975.2	PRJNA418674	SAMN06909178	SCEC020026	96.7695	C
GCA_002180275.1	PRJNA292902	SAMN04014969	AR_0128	96.7725	B1
GCA_002193095.1	PRJNA387731	SAMN07162922	H105	98.3112	B2
GCA_002196475.1	PRJNA389338	SAMN07192703	EC974	96.6474	E
GCA_002196495.1	PRJNA389338	SAMN07192704	EC1515	96.6196	E
GCA_002202175.1	PRJNA292904	SAMN04014896	AR_0055	98.2368	B2
GCA_002215115.1	PRJNA287566	SAMN03783370	PSUO78	97.5789	G
GCA_002285755.1	PRJNA385892	SAMN06920354	PA45B	99.6143	B2
GCA_002302335.1	PRJNA398221	SAMN07503733	ETEC-2264	96.6306	B1
GCA_002310575.1	PRJNA402083	SAMN07618128	317	98.5773	B2
GCA_002357915.1	PRJDB5007	SAMD00056130	20Ec-P-124	97.5146	G
GCA_002741295.1	PRJNA218110	SAMN01916957	ATCC 43886	96.685	A
GCA_002764015.1	PRJNA417204	SAMN07980822	LS4	98.2102	B2
GCA_002787545.1	PRJNA416193	SAMN07944243	CREC-629	96.7486	A
GCA_002803805.2	PRJNA419025	SAMN08040561	CV839-15	96.6588	A
GCA_002811555.3	PRJNA418674	SAMN07510673	WCHEC025943	96.7802	C
GCA_002848225.1	PRJNA387700	SAMN07197446	DH5alpha	96.8098	A
GCA_002853715.1	PRJNA414689	SAMN07807401	14EC020	97.5882	G
GCA_002870165.1	PRJNA418674	SAMN08281024	SCEC020007	96.753	A
GCA_002899475.1	PRJNA429943	SAMN08362704	DH5alpha	96.6658	B1
GCA_002899495.1	PRJNA430164	SAMN08367764	CAR	96.8612	A
GCA_002945135.3	PRJNA418674	SAMN06209723	WCHEC005237	96.7174	A
GCA_002948655.1	PRJNA292904	SAMN04014918	AR_0077	97.2173	F
GCA_002951775.1	PRJNA361032	SAMN06219550	13C1065T	96.7843	A
GCA_002951855.1	PRJNA362852	SAMN06250205	FHI_NMBU_03	98.6085	B2
GCA_002952855.1	PRJNA430697	SAMN08380018	7FA	96.7718	A
GCA_002952995.1	PRJNA430697	SAMN08380021	9A	96.7713	A
GCA_003017995.1	PRJNA218110	SAMN08579572	2014C-3307	96.6778	B1
GCA_003018215.1	PRJNA218110	SAMN08579573	2015C-3905	96.559	B1
GCA_003018335.1	PRJNA218110	SAMN08579597	2013C-4282	95.6383	cladeI
GCA_003018555.1	PRJNA218110	SAMN08579596	2013C-4225	96.7037	B1
GCA_003018695.1	PRJNA218110	SAMN08579558	2015C-3107	96.6301	B1
GCA_003018795.1	PRJNA218110	SAMN04498549	2012C-4606	96.6361	B1
GCA_003018815.1	PRJNA218110	SAMN08579568	2013C-4991	96.7387	A
GCA_003018895.1	PRJNA218110	SAMN08579576	2014C-3057	96.6555	B1
GCA_003018995.1	PRJNA218110	SAMN08579569	95-3192	96.6402	D
GCA_003019195.1	PRJNA218110	SAMN08579592	2014C-4705	96.4632	B1
GCA_003031735.1	PRJNA278886	SAMN04393397	165	96.6617	B1
GCA_003033905.1	PRJNA422999	SAMN08202527	26561	96.8026	A
GCA_003052665.1	PRJNA448977	SAMN08874680	ME8067	96.7721	A
GCA_003095635.1	PRJNA453925	SAMN08993917	104	97.4872	G
GCA_003122105.1	PRJNA439379	SAMN08765149	ECCRA-119	96.7435	B1
GCA_003204955.1	PRJNA335991	SAMN05468123	2016C-3878	97.1345	F
GCA_003344465.1	PRJNA476955	SAMN09462202	MCJCHV-1	98.6616	B2
GCA_003346835.1	PRJNA482002	SAMN09710898	Es_ST80_L1_NDM_10_2017	98.5939	B2
GCA_003351385.1	PRJNA482002	SAMN09693981	Es_ST410_NW1_NDM_09_2017	96.858	C
GCA_003400045.2	PRJNA230969	SAMN06909729	CFSAN061771	97.1852	F
GCA_003432305.1	PRJNA486410	SAMN09845286	2452	96.6711	A
GCA_003443795.1	PRJNA473894	SAMN09287630	E706	96.7706	A
GCA_003711045.1	PRJNA418674	SAMN08932733	WCHEC020031	96.8214	C
GCA_003717595.1	PRJNA477851	SAMN09483841	ER1709	96.8446	A
GCA_003812945.1	PRJNA231221	SAMN10163173	FDAARGOS_497	97.1656	F
GCA_003856995.1	PRJNA395653	SAMN07411973	SA186	98.3944	B2
GCA_003966445.1	PRJDB7170	SAMD00129667	E2863	96.4946	B1
GCA_003966775.2	PRJDB7093	SAMD00127374	SK1144	98.3176	B2
GCA_003971215.1	PRJNA510537	SAMN10606937	L37	96.7514	A
GCA_004088295.1	PRJNA515159	SAMN10743440	EC25	96.8094	C
GCA_004114395.1	PRJNA509034	SAMN10535911	RS571	97.1121	F
GCA_004141955.1	PRJNA516746	SAMN10817475	U12A	98.3391	B2
GCA_004281435.2	PRJNA292663	SAMN10221115	CVM N17EC0320	96.8971	A
GCA_004301465.1	PRJNA495097	SAMN10219252	L725	96.7084	B1
GCA_004358365.1	PRJNA230969	SAMN10604455	CFSAN027346	96.5739	B1
GCA_004377995.2	PRJNA513237	SAMN11130353	1517k	97.1756	F
GCA_004804185.1	PRJNA315192	SAMN11266496	377323_2f	98.4186	B2
GCA_004804205.1	PRJNA315192	SAMN11266257	382634_2f	98.5431	B2
GCA_005221545.1	PRJNA445267	SAMN08773053	148	96.5218	E
GCA_005221625.1	PRJNA445267	SAMN08773044	137	96.5599	E
GCA_005221665.1	PRJNA445267	SAMN08773042	135	96.5058	E
GCA_005221785.1	PRJNA445267	SAMN08773035	123	96.5541	E
GCA_005221925.1	PRJNA445267	SAMN08773047	140	96.5643	E
GCA_005221985.1	PRJNA445267	SAMN08773038	131	96.5303	E
GCA_005222325.1	PRJNA445267	SAMN08773020	108	96.5619	E
GCA_005222345.1	PRJNA445267	SAMN08773018	106	96.5514	E
GCA_005954625.1	PRJNA543425	SAMN11774881	EK2009	96.8494	A
GCA_005954725.1	PRJNA544747	SAMN11854565	S17-1	96.8706	A
GCA_006965465.1	PRJNA528569	SAMN11231229	U1	96.7946	D
GCA_007998125.1	PRJNA558860	SAMN12500845	NCYU-21-79	96.5551	A
GCA_008027975.1	PRJNA230969	SAMN07248273	CFSAN061766	96.8481	B1
GCA_008033315.1	PRJNA557356	SAMN12395313	ATCC BAA-196	96.8009	A
GCA_008064955.1	PRJNA218110	SAMN01919241	ATCC 51435	96.6058	B1
GCA_008065435.1	PRJNA557687	SAMN12405405	RM9088	96.6038	A
GCA_008364435.2	PRJNA559804	SAMN12560208	Ec1120	96.8155	A
GCA_008632595.1	PRJNA565670	SAMN12757101	ST95-32	99.6423	B2
GCA_008926185.1	PRJNA494713	SAMN10177963	ERL05-1306	96.5452	E
GCA_008949495.1	PRJNA512967	SAMN10691120	XDL	97.1205	F
GCA_009432635.1	PRJNA530317	SAMN11633024	F3398	96.5579	E
GCA_009663855.1	PRJNA588095	SAMN13226783	INSC1002	96.8726	A
GCA_009671045.1	PRJNA588380	SAMN13242665	1916D18	96.6404	B1
GCA_009720605.1	PRJNA590596	SAMN13335779	ECO2947	96.703	B1
GCA_009738145.1	PRJNA576562	SAMN12996975	NT1F31	96.5082	A
GCA_009762415.1	PRJNA566431	SAMN12789773	P59A	96.6454	A
GCA_009832985.1	PRJNA598716	SAMN13714347	BL21-AI	96.8596	A
GCA_000013305.1	PRJNA16235	SAMN02604181	536	98.6474	B2
GCA_001051135.1	PRJNA194515	SAMN03852615	ACN001	96.7755	C
GCA_000019385.1	PRJNA18083	SAMN02598405	ATCC 8739	96.8262	A
GCA_001559615.2	PRJNA309539	SAMN04435507	C2566	96.8699	A
GCA_000017985.1	PRJNA18281	SAMN02603421	REL606	96.7375	A
GCA_000007445.1	PRJNA313	SAMN02604094	CFT073	98.6925	B2
GCA_000023365.1	PRJNA30031	SAMN02598470	DH1	96.862	A
GCA_000167875.2	PRJNA15578	SAMN02435896	E110019	96.6708	B1
GCA_000831565.1	PRJNA257276	SAMN02949644	ECC-1470	96.7082	B1
GCA_000800765.1	PRJNA263793	SAMN03107000	K-12 ER3413	96.789	A
GCA_001020945.2	PRJNA224130	SAMN02404591	K-12	96.7698	A
GCA_003546975.1	PRJNA397210	SAMN07451663	Nissle 1917	98.815	B2
GCA_002209105.2	PRJNA231221	SAMN06173361	FDAARGOS_348	96.6696	B1
GCA_003112245.1	PRJNA69929	SAMN08724616	RM9322	96.5498	B1
GCA_003586065.1	PRJNA69939	SAMN08724661	RM9872	96.6908	D
GCA_008634095.2	PRJDB8147	SAMD00166616	1.2e+116	96.6092	D
GCA_000520035.1	PRJNA178648	SAMN02641383	RM13514	96.6218	D
GCA_008727155.1	PRJNA562719	SAMN12648979	AR-0429	96.5523	E
GCA_008727195.1	PRJNA562719	SAMN12648977	AR-0427	96.4833	E
GCA_001651945.2	PRJNA322195	SAMN04191553	FRIK2533	96.5123	E
GCA_001651965.2	PRJNA322195	SAMN04531998	FRIK2455	96.4786	E
GCA_001753525.1	PRJNA291880	SAMN04447632	9234	96.5267	E
GCA_001865295.1	PRJNA294158	SAMN04040761	PA20	96.534	E
GCA_004118915.1	PRJNA516476	SAMN10790219	C1-057	96.5765	E
GCA_009650175.1	PRJNA541972	SAMN10574722	ATCC 43890	96.5424	E
GCA_000022225.1	PRJNA30045	SAMN02604255	TW14359	96.5521	E
GCA_008124185.1	PRJNA560883	SAMN12603267	PG20180173	96.7785	A
GCA_008124365.1	PRJNA560883	SAMN12603258	PG20180052	96.7805	A
GCA_002741595.1	PRJNA218110	SAMN04851096	2012C-4431	96.4911	B1
GCA_002741275.1	PRJNA218110	SAMN07656207	D181	96.5951	B1
GCA_009728565.1	PRJNA341281	SAMN07594018	RM10809-3	96.5165	B1
GCA_003112185.1	PRJNA69927	SAMN08724651	RM8426	96.6584	B1
GCA_008124005.1	PRJNA560883	SAMN12603254	EC-107	96.8403	A
GCA_000800845.2	PRJNA228944	SAMN03339595	RS218	99.5633	B2
GCA_000019425.1	PRJNA20079	SAMN02604262	K-12	96.8028	A
GCA_000801205.1	PRJNA237120	SAMN02743420	K-12	96.7699	A
GCA_001544635.1	PRJNA308372	SAMN04403366	K-12	96.7901	A
GCA_003627195.1	PRJNA369775	SAMN10139565	K-12	96.8442	A
GCA_000212715.2	PRJNA42137	SAMN02604221	UMNK88	96.6426	A
GCA_000184185.1	PRJNA48011	SAMN02602978	W	96.5944	B1
GCA_009905355.1	PRJNA600683	SAMN13829592	LD27-1	96.8007	A
GCA_009914295.1	PRJNA554417	SAMN12264954	PE15	96.7883	A
GCA_009950805.1	PRJNA552621	SAMN12214766	STEC316	96.4709	B1
GCA_010092965.1	PRJNA602061	SAMN13880799	201609	97.0593	F
GCA_010365385.1	PRJNA604100	SAMN13951921	142	97.0966	F
GCA_010668985.1	PRJNA604701	SAMN13978607	ChlosBP-23-1	98.7174	B2
GCA_010669005.1	PRJNA604701	SAMN13978676	PapRG-06-3	96.7352	B1
GCA_010706435.1	PRJNA524094	SAMN13976059	GW-AmxH19	98.7476	B2
GCA_011022275.1	PRJNA607545	SAMN14137859	190693	96.8511	D
GCA_011045215.1	PRJNA604701	SAMN13978668	PapRG-04-4	96.6349	E
GCA_011045875.1	PRJNA599268	SAMN13742197	ZF31	96.8803	A
GCA_011330935.2	PRJNA603908	SAMN13948684	p11A	98.201	B2
GCA_011331065.1	PRJNA603908	SAMN13948681	p10A	96.8542	A
GCA_011331215.2	PRJNA603908	SAMN13948677	p4A	98.3132	B2
GCA_011492925.1	PRJNA591373	SAMN14342226	IBS28	96.6179	B1
GCA_011843745.2	PRJNA315192	SAMN13064173	824422	96.5224	E
GCA_011915165.2	PRJNA315192	SAMN12558212	786605	98.5724	B2
GCA_012071365.2	PRJNA315192	SAMN10281498	623214	96.7567	D
GCA_012194265.2	PRJNA315192	SAMN09295082	437021	96.5406	E
GCA_012218465.2	PRJNA315192	SAMN08765096	432298	96.5789	E
GCA_012220465.2	PRJNA315192	SAMN08765101	413227	96.5043	E
GCA_012278675.1	PRJNA551552	SAMN12158158	54	96.6744	A
GCA_012711215.2	PRJNA218110	SAMN04578435	2013C-3244	98.3066	B2
GCA_012880295.2	PRJNA315192	SAMN14417515	899091	96.5122	B1
GCA_012934475.1	PRJNA624897	SAMN14609773	SCU-108	99.6958	B2
GCA_012934555.1	PRJNA624897	SAMN14609778	SCU-116	99.5718	B2
GCA_012934595.1	PRJNA624897	SAMN14609782	SCU-122	99.7048	B2
GCA_012934615.1	PRJNA624897	SAMN14609783	SCU-123	99.6761	B2
GCA_012934635.1	PRJNA624897	SAMN14609784	SCU-124	98.3728	B2
GCA_012934675.1	PRJNA624897	SAMN14609787	SCU-152	96.6463	B1
GCA_013085205.1	PRJNA624897	SAMN14609801	SCU-485	98.8326	B2
GCA_013166915.1	PRJNA341475	SAMN14933844	T7Express_LysYIq	96.8302	A
GCA_013315695.1	PRJNA624897	SAMN14943545	SCU-172	97.1574	F
GCA_013315735.1	PRJNA624897	SAMN14943543	SCU-115	98.2687	B2
GCA_013315875.1	PRJNA624897	SAMN14609796	SCU-390	98.5942	B2
GCA_013341355.1	PRJNA624897	SAMN14943541	SCU-487	99.7335	B2
GCA_013357365.1	PRJNA573729	SAMN14449600	RM13322	96.5791	B1
GCA_013368055.1	PRJNA624897	SAMN14943537	SCU-321	96.8518	A
GCA_013371725.1	PRJNA639231	SAMN15229442	AH25	96.6186	B1
GCA_013372385.1	PRJNA636382	SAMN15075994	EcPF14	98.7652	B2
GCA_013374275.1	PRJDB5126	SAMD00157544	YJ3	96.8125	A
GCA_013374295.2	PRJDB5126	SAMD00157545	YJ4	96.7815	A
GCA_013389695.1	PRJNA639233	SAMN15229516	AH65	96.7664	A
GCA_013390265.1	PRJNA630566	SAMN14840032	M1/5	98.7009	B2
GCA_013694325.1	PRJNA646833	SAMN15566562	C9	98.1919	B2
GCA_013726815.1	PRJNA605147	SAMN15148740	RHBSTW-00906	98.7008	B2
GCA_013735655.1	PRJNA605147	SAMN15148648	RHBSTW-00531	96.6222	A
GCA_013741635.1	PRJNA605147	SAMN15148577	RHBSTW-00322	96.8943	D
GCA_013744185.1	PRJNA605147	SAMN15148538	RHBSTW-00204	96.6807	A
GCA_013745955.1	PRJNA605147	SAMN15148677	RHBSTW-00670	96.7686	B1
GCA_013751495.1	PRJNA605147	SAMN15148591	RHBSTW-00357	96.7292	B1
GCA_013783465.1	PRJNA605147	SAMN15148684	RHBSTW-00687	96.7511	B1
GCA_013783905.1	PRJNA605147	SAMN15148672	RHBSTW-00646	98.6904	B2
GCA_013785265.1	PRJNA605147	SAMN15148623	RHBSTW-00466	98.6925	B2
GCA_013795545.1	PRJNA605147	SAMN15148475	RHBSTW-00082	98.2028	B2
GCA_013800125.1	PRJNA605147	SAMN15148434	RHB42-C04	97.4639	G
GCA_013801205.1	PRJNA605147	SAMN15148430	RHB41-C22	96.6824	B1
GCA_013803045.1	PRJNA605147	SAMN15148421	RHB41-C03	96.8458	A
GCA_013804245.1	PRJNA605147	SAMN15148414	RHB40-C10	96.6035	A
GCA_013804645.1	PRJNA605147	SAMN15148412	RHB40-C07	96.9309	B2
GCA_013814665.1	PRJNA605147	SAMN15148368	RHB36-C16	96.604	B1
GCA_013819985.1	PRJNA605147	SAMN15148321	RHB32-C18	96.5847	B1
GCA_013824185.1	PRJNA605147	SAMN15148331	RHB33-C14	98.4071	B2
GCA_013824345.1	PRJNA605147	SAMN15148330	RHB33-C12	96.6009	A
GCA_013824535.1	PRJNA605147	SAMN15148329	RHB33-C11	96.5973	B1
GCA_013824695.1	PRJNA605147	SAMN15148328	RHB33-C09	96.6579	A
GCA_013825245.1	PRJNA605147	SAMN15148294	RHB30-C10	96.5534	A
GCA_013825525.1	PRJNA605147	SAMN15148293	RHB30-C09	96.5531	A
GCA_013827205.1	PRJNA605147	SAMN15148284	RHB29-C22	96.9273	B2
GCA_013828985.1	PRJNA605147	SAMN15148273	RHB28-C20	96.8153	A
GCA_013830785.1	PRJNA605147	SAMN15148265	RHB27-C22	97.4644	G
GCA_013832285.1	PRJNA605147	SAMN15148259	RHB27-C09	96.7723	A
GCA_013832525.1	PRJNA605147	SAMN15148257	RHB27-C04	96.804	A
GCA_013832805.1	PRJNA605147	SAMN15148256	RHB27-C02	96.8526	A
GCA_013833345.1	PRJNA605147	SAMN15148252	RHB26-C21	96.6596	E
GCA_013834965.1	PRJNA605147	SAMN15148243	RHB25-C23	96.6528	E
GCA_013836945.1	PRJNA605147	SAMN15148234	RHB25-C02	97.1102	F
GCA_013837545.1	PRJNA605147	SAMN15148228	RHB24-C11	96.6224	B1
GCA_013837755.1	PRJNA605147	SAMN15148227	RHB24-C10	96.6255	B1
GCA_013884935.1	PRJNA605147	SAMN15148214	RHB23-C07	96.6857	B1
GCA_013887315.1	PRJNA605147	SAMN15148200	RHB22-C04	96.7449	E
GCA_013888815.1	PRJNA605147	SAMN15148190	RHB21-C06	96.8662	B2
GCA_013891425.1	PRJNA605147	SAMN15148172	RHB19-C23	96.6648	B1
GCA_013891675.1	PRJNA605147	SAMN15148171	RHB19-C21	96.633	E
GCA_013894415.1	PRJNA605147	SAMN15148147	RHB17-C12	96.5951	D
GCA_013894975.1	PRJNA605147	SAMN15148144	RHB17-C09	96.7791	B1
GCA_013897255.1	PRJNA605147	SAMN15148134	RHB16-C08	96.7068	D
GCA_013898635.1	PRJNA605147	SAMN15148118	RHB15-C07	96.5203	B1
GCA_013898915.1	PRJNA605147	SAMN15148114	RHB14-C21	96.7031	A
GCA_013898935.1	PRJNA605147	SAMN15148115	RHB14-C22	96.7409	C
GCA_013899665.1	PRJNA605147	SAMN15148067	RHB11-C04	96.8094	B1
GCA_013899825.1	PRJNA605147	SAMN15148056	RHB10-C05	96.9835	B2
GCA_013899865.1	PRJNA605147	SAMN15148054	RHB09-C24	96.5838	E
GCA_013899925.1	PRJNA605147	SAMN15148050	RHB09-C20	96.6169	B1
GCA_013922565.1	PRJNA605147	SAMN15147995	RHB05-C01	96.5681	B1
GCA_014075335.1	PRJNA610125	SAMN14278032	1990-01-01	96.5994	B1
GCA_014108925.1	PRJNA605147	SAMN15147990	RHB04-C13	96.759	E
GCA_014109285.1	PRJNA605147	SAMN15147958	RHB01-C23	96.6341	B1
GCA_014109665.1	PRJNA605147	SAMN15147948	RHB01-C04	96.5659	B1
GCA_014117345.2	PRJNA602597	SAMN13901561	E2348/69	98.1887	B2
GCA_014131475.1	PRJNA592372	SAMN13423076	US32	98.6935	B2
GCA_014168595.1	PRJDB6962	SAMD00194346	WP2-W18-CRE-03	96.9215	B1
GCA_014168735.1	PRJDB6962	SAMD00194371	WP2-S18-ESBL-07	96.5599	B1
GCA_014168955.1	PRJDB6962	SAMD00194427	WP3-S18-ESBL-08	98.3856	B2
GCA_014168975.1	PRJDB6962	SAMD00194428	WP3-S18-ESBL-09	96.7779	B1
GCA_014169035.1	PRJDB6962	SAMD00194455	WP4-S17-ESBL-08	97.0009	D
GCA_014169115.1	PRJDB6962	SAMD00194468	WP4-W18-ESBL-09	96.8343	D
GCA_014169435.1	PRJDB6962	SAMD00194535	WP5-S18-ESBL-09	98.2252	B2
GCA_014170675.1	PRJNA596173	SAMN13613898	64.1	97.4858	G
GCA_014295235.1	PRJNA650131	SAMN15693149	G6/7	96.715	A
GCA_014295255.1	PRJNA650131	SAMN15693147	G4/9	96.7357	A
GCA_014541045.1	PRJNA662022	SAMN16073343	DA61218	98.6465	B2
GCA_014607515.1	PRJNA483500	SAMN07977663	RM9872-C1	96.6631	D
GCA_014854575.1	PRJNA666127	SAMN16279676	C311	96.5082	B1
GCA_015136895.1	PRJDB9036	SAMD00195939	STN0717-20	96.8452	B1
GCA_015139155.1	PRJDB9036	SAMD00196006	THO-008	96.81	D
GCA_015291785.1	PRJNA486544	SAMN09852207	R1	96.5163	B1
GCA_015508805.1	PRJDB7390	SAMD00197816	JE86-ST02	96.6389	B1
GCA_015571535.1	PRJNA662792	SAMN16304268	Res13-Sevr-PER07-33	96.6475	E
GCA_015571615.1	PRJNA662792	SAMN16304239	Res13-Lact-PER12-33-A	96.7635	A
GCA_015571755.1	PRJNA662792	SAMN16304185	Res13-Lact-PEA14-20	96.6618	B1
GCA_015571775.1	PRJNA662792	SAMN16304175	Res13-Lact-PEA06-10	96.6689	A
GCA_015571815.1	PRJNA662792	SAMN16304205	Res13-Lact-PEB14-36	96.7577	A
GCA_015649805.1	PRJNA670589	SAMN16520638	20	97.1736	F
GCA_016026215.1	PRJNA231221	SAMN13450475	FDAARGOS_945	96.5118	A
GCA_016026235.1	PRJNA231221	SAMN13450474	FDAARGOS_944	96.5651	D
GCA_016026375.1	PRJNA231221	SAMN13450471	FDAARGOS_941	96.4027	B1
GCA_016127695.1	PRJNA231221	SAMN16357228	FDAARGOS_1059	96.5228	B1
GCA_016132505.1	PRJNA661981	SAMN16072565	ZLWT	98.7002	B2
GCA_016404015.2	PRJNA682534	SAMN16993368	STEC17-183	96.5311	B1
GCA_016404165.2	PRJNA682534	SAMN16993361	S19-651	96.6313	B1
GCA_016404325.2	PRJNA682534	SAMN16993351	S19-141	96.4453	B1
GCA_016404405.2	PRJNA682534	SAMN16993348	P15-385	96.6099	B1
GCA_016592875.1	PRJDB8858	SAMD00233763	2018-18.25PC	96.7177	A
GCA_016629485.1	PRJDB10853	SAMD00260480	TA8571	96.7743	A
GCA_016757655.1	PRJNA692547	SAMN17348805	M-17	98.8167	B2
GCA_016767775.1	PRJNA622257	SAMN14503865	MS1170	98.8928	B2
GCA_016767925.1	PRJNA421191	SAMN08161307	503046	96.5128	A
GCA_016775825.1	PRJNA691727	SAMN17373197	RIVM_C029952	96.7524	D
GCA_016775885.1	PRJNA691727	SAMN17373205	RIVM_C030453	96.8683	D
GCA_016775945.1	PRJNA691727	SAMN17373188	RIVM_C029020	96.9128	D
GCA_016776125.1	PRJNA691727	SAMN17373185	RIVM_C028497	98.7293	B2
GCA_016776145.1	PRJNA691727	SAMN17373187	RIVM_C028568	96.8664	D
GCA_016776245.1	PRJNA691727	SAMN17373186	RIVM_C028536	96.7517	D
GCA_016776265.1	PRJNA691727	SAMN17373182	RIVM_C018576	96.9577	D
GCA_016776325.1	PRJNA691727	SAMN17373183	RIVM_C018583	96.8574	D
GCA_016779865.1	PRJNA691727	SAMN17373184	RIVM_C018699	96.7652	D
GCA_016780285.1	PRJNA691727	SAMN17373164	RIVM_C011532	96.6846	A
GCA_016780415.1	PRJNA691727	SAMN17373165	RIVM_C012087	96.8396	D
GCA_016803875.1	PRJNA362852	SAMN13164804	FHI_NMBU_11	96.5885	B1
GCA_016888925.1	PRJNA231221	SAMN16357402	FDAARGOS_1260	98.6755	B2
GCA_016888965.1	PRJNA231221	SAMN16357403	FDAARGOS_1261	98.7751	B2
GCA_016889085.1	PRJNA231221	SAMN16357398	FDAARGOS_1256	98.6021	B2
GCA_016889125.1	PRJNA231221	SAMN16357391	FDAARGOS_1249	96.7457	A
GCA_016889485.1	PRJNA700519	SAMN17833238	E41	96.5928	A
GCA_016889525.1	PRJNA700503	SAMN17833015	EA7	96.7221	A
GCA_016889625.1	PRJNA231221	SAMN16357404	FDAARGOS_1262	98.6644	B2
GCA_016903375.1	PRJNA231221	SAMN16357428	FDAARGOS_1286	97.564	G
GCA_016903435.1	PRJNA231221	SAMN16357444	FDAARGOS_1302	99.6903	B2
GCA_016903835.1	PRJNA231221	SAMN16357441	FDAARGOS_1299	99.5447	B2
GCA_016904175.1	PRJNA231221	SAMN16357514	FDAARGOS_1372	98.8153	B2
GCA_013166975.1	PRJNA341475	SAMN14933840	BL21	96.8442	A
GCA_014262945.1	PRJNA624646	SAMN14575425	CFT073	98.7255	B2
GCA_014607575.1	PRJNA483500	SAMN10887318	RM12522-C8	96.6613	D
GCA_014623225.1	PRJNA483500	SAMN09742411	RM9154-C1	96.7051	D
GCA_009931235.1	PRJNA508805	SAMN10531264	FRIK804	96.5802	E
GCA_013167295.1	PRJNA528413	SAMN05360235	SS TX 313-1	96.5071	E
GCA_013167635.1	PRJNA528413	SAMN05360170	F8797	96.5517	E
GCA_013167775.1	PRJNA528413	SAMN11229489	F6294	96.4476	E
GCA_013167815.1	PRJNA528413	SAMN11229487	F1273	96.412	E
GCA_013168055.1	PRJNA528413	SAMN05360196	BB24-1	96.4741	E
GCA_013168095.1	PRJNA528413	SAMN11229497	86-24	96.5526	E
GCA_013168115.1	PRJNA528413	SAMN11229500	493/89	96.7446	E
GCA_013168175.1	PRJNA528413	SAMN05360202	2002-06-02	96.445	E
GCA_013343635.1	PRJNA528413	SAMN05360217	MB9-1	96.5478	E
GCA_016458905.1	PRJNA681235	SAMN16946947	ECP19-798	96.5849	E
GCA_016834735.1	PRJNA627032	SAMN14648869	FLT_2011E	96.5018	E
GCA_016834875.1	PRJNA627032	SAMN14648862	FLT_2008D	96.5679	E
GCA_016834955.1	PRJNA627032	SAMN14648858	FLT_2005F	96.4914	E
GCA_014771275.1	PRJNA663878	SAMN16183873	730V1	96.6277	A
GCA_015571715.1	PRJNA662792	SAMN16304208	Res13-Lact-PEB17-18	96.8644	C
GCA_014217135.1	PRJNA625187	SAMN14594835	2019_APHA	98.3568	B2
GCA_016803935.1	PRJNA593384	SAMN13782172	Trh52	98.5091	B2
GCA_016925095.1	PRJNA230969	SAMN17587897	CFSAN083828	96.5506	B1
GCA_016939795.1	PRJNA700516	SAMN16933302	ESC53083	98.3527	B2
GCA_016942475.1	PRJNA670071	SAMN16387362	BS74R-D	96.8194	A
GCA_016944655.1	PRJNA670073	SAMN16387483	EF7-18-51	96.7827	A
GCA_016944755.1	PRJNA670073	SAMN16387490	EH01-18-04-A	98.16	B2
GCA_017161345.1	PRJNA504680	SAMN10397841	RCAD0514	96.8919	A
GCA_017352035.1	PRJNA636382	SAMN18131652	EcPNK004	96.8811	D
GCA_017352055.1	PRJNA636382	SAMN18131653	EcPNK006	96.9037	A
GCA_017604265.1	PRJNA716077	SAMN18394460	K1508	96.8651	A
GCA_017639005.1	PRJNA689691	SAMN17214846	P19_598	97.1009	F
GCA_017639145.1	PRJNA689691	SAMN17214838	ABW_A32	96.9601	A
GCA_017868515.1	PRJNA628836	SAMN14752080	QDFD216	96.7502	A
GCA_018075305.1	PRJNA720498	SAMN18652183	2547	98.3333	B2
GCA_018771685.1	PRJNA734098	SAMN19471489	Y18J	96.7148	A
GCA_018798845.1	PRJNA734472	SAMN19493560	AVS0096	98.6395	B2
GCA_018884285.1	PRJNA521509	SAMN10904680	E7476	96.6757	B1
GCA_018884385.1	PRJNA521509	SAMN10904674	TW10722	96.6023	B1
GCA_018884565.1	PRJNA521509	SAMN10904668	WS0115A	96.6186	A
GCA_018968645.1	PRJNA735938	SAMN19604990	NC19	96.8165	C
GCA_018972205.1	PRJNA737575	SAMN19700016	S22EC	98.2257	B2
GCA_018988345.1	PRJNA690212	SAMN17246086	XJW9B263	96.6472	A
GCA_019048605.1	PRJNA231221	SAMN16357517	FDAARGOS 1375	98.8455	B2
GCA_019091005.1	PRJNA739030	SAMN19769895	ST865	96.5025	B1
GCA_019192625.2	PRJNA740136	SAMN19820927	JM83	96.8041	A
GCA_019355495.1	PRJNA473419	SAMN15486685	Ec55	98.338	B2
GCA_019428585.1	PRJNA748602	SAMN20339877	M45	98.3169	B2
GCA_019428725.1	PRJNA748944	SAMN20353404	PK8276	96.7047	A
GCA_019431145.1	PRJNA749258	SAMN20359862	PC6	96.7847	A
GCA_019434375.1	PRJNA735932	SAMN19604719	L3452210II	96.813	C
GCA_019478765.2	PRJNA315192	SAMN20603254	788309	96.9283	D
GCA_019645995.1	PRJNA749934	SAMN20667892	XL1-Blue	96.6892	A
GCA_019802685.1	PRJNA756112	SAMN20855217	WW2	96.989	F
GCA_019891035.1	PRJNA758815	SAMN21036792	AL.H8	96.7333	B1
GCA_019970955.1	PRJNA716667	SAMN18446044	CX12	96.7166	A
GCA_019971015.1	PRJNA716667	SAMN18446038	CX04	96.6449	A
GCA_019973795.1	PRJDB11569	SAMD00317522	missing	97.1883	F
GCA_019973815.1	PRJDB11569	SAMD00317523	missing	97.1315	F
GCA_019974455.1	PRJDB8147	SAMD00275672	51104	96.5938	B1
GCA_020149645.1	PRJNA762553	SAMN21398202	NDM1	96.8742	C
GCA_020149705.1	PRJNA762553	SAMN21398206	NDM6	96.6744	A
GCA_020181535.1	PRJNA450216	SAMN21545971	035053C1pKPC2_Vir_090515B1	96.7071	A
GCA_020190405.1	PRJNA749270	SAMN20360553	SYNB1934	98.8367	B2
GCA_020298785.2	PRJNA315192	SAMN14417623	899037	96.5997	B1
GCA_020424045.1	PRJNA688782	SAMN17188821	Z30	97.1616	F
GCA_020526765.2	PRJNA769263	SAMN22107061	g74	96.7971	A
GCA_020684805.1	PRJNA772555	SAMN22401922	QH20-4D3-1	96.6207	A
GCA_020809365.1	PRJNA548004	SAMN13045724	4	96.599	B1
GCA_020809385.1	PRJNA548004	SAMN13045723	EH41	96.6545	B1
GCA_020827555.1	PRJNA610462	SAMN21169133	elppa10	96.7733	B1
GCA_020868245.1	PRJNA630096	SAMN22896043	1585m1	96.7054	B1
GCA_020881875.1	PRJNA723472	SAMN18819224	CE2050	96.9144	D
GCA_020883315.1	PRJNA774636	SAMN22569033	RIVM_C037794	96.9053	D
GCA_020883395.1	PRJNA774636	SAMN22569028	RIVM_C036569	96.9131	D
GCA_021130455.1	PRJNA782071	SAMN23391705	F17EC0165	98.3422	B2
GCA_021130475.1	PRJNA782071	SAMN23391704	F17EC0147	98.2318	B2
GCA_021130535.1	PRJNA782071	SAMN23391701	F16EC0659	98.3262	B2
GCA_021130615.1	PRJNA782071	SAMN23391696	F16EC0593	98.2362	B2
GCA_021130865.1	PRJNA782071	SAMN23391686	F16EC0342	98.3156	B2
GCA_021131105.1	PRJNA782071	SAMN23391675	E17EC0423	98.2155	B2
GCA_021131265.1	PRJNA782071	SAMN23391663	E17EC0085	96.8002	D
GCA_021131385.1	PRJNA782071	SAMN23391655	E16EC0899	98.2225	B2
GCA_021131445.1	PRJNA782071	SAMN23391651	E16EC0790	98.6512	B2
GCA_021131465.1	PRJNA782071	SAMN23391650	E16EC0715	96.8958	A
GCA_021131505.1	PRJNA782071	SAMN23391648	E16EC0601	96.8827	D
GCA_021131525.1	PRJNA782071	SAMN23391647	E16EC0562	96.7854	A
GCA_021131605.1	PRJNA782071	SAMN23391643	E16EC0405	98.2358	B2
GCA_021131645.1	PRJNA782071	SAMN23391641	E16EC0348	98.3881	B2
GCA_021131665.1	PRJNA782071	SAMN23391640	E16EC0316	98.3167	B2
GCA_021131975.1	PRJNA782071	SAMN23391622	D16EC0209	97.1195	F
GCA_021132015.1	PRJNA782071	SAMN23391620	C17EC0299	96.8815	D
GCA_021132075.1	PRJNA782071	SAMN23391616	C17EC0117	96.6216	D
GCA_021132155.1	PRJNA782071	SAMN23391611	C16EC0787	98.1632	B2
GCA_021132275.1	PRJNA782071	SAMN23391604	C16EC0647	96.806	D
GCA_021132335.1	PRJNA782071	SAMN23391601	C16EC0513	98.2486	B2
GCA_021132415.1	PRJNA782071	SAMN23391597	C16EC0268	98.6313	B2
GCA_021132435.1	PRJNA782071	SAMN23391596	C16EC0241	97.1738	F
GCA_021132555.1	PRJNA782071	SAMN23391588	B17EC0381	98.3386	B2
GCA_021132615.1	PRJNA782071	SAMN23391584	B17EC0157	98.3372	B2
GCA_021132815.1	PRJNA782071	SAMN23391575	B16EC0986	99.8578	B2
GCA_021133115.1	PRJNA782071	SAMN23391560	B16EC0346	98.1667	B2
GCA_021133215.1	PRJNA782071	SAMN23391554	A17EC0350	97.166	F
GCA_021133295.1	PRJNA782071	SAMN23391550	A17EC0026	98.235	B2
GCA_021133355.1	PRJNA782071	SAMN23391547	A16EC0780	98.2875	B2
GCA_021133415.1	PRJNA782071	SAMN23391544	A16EC0554	98.3422	B2
GCA_021133475.1	PRJNA782071	SAMN23391541	A16EC0210	98.3222	B2
GCA_021133495.1	PRJNA782071	SAMN23391540	A16EC0070	98.289	B2
GCA_021166015.1	PRJNA407949	SAMN07666419	7386Nal	96.5291	E
GCA_021228975.1	PRJNA787313	SAMN23798050	2026-05-01	98.3123	B2
GCA_021365975.1	PRJNA782071	SAMN23391670	E17EC0180	98.6729	B2
GCA_021365995.1	PRJNA782071	SAMN23391659	E16EC1037	98.2669	B2
GCA_021366015.1	PRJNA782071	SAMN23391657	E16EC0945	98.3131	B2
GCA_021398095.1	PRJNA792053	SAMN24394416	E-T207	96.6711	B1
GCA_021398675.1	PRJNA792053	SAMN24394417	E-T306	96.8752	A
GCA_021398815.1	PRJNA792053	SAMN24394442	G402-3	98.6582	B2
GCA_021441985.1	PRJNA515159	SAMN24645352	B379	96.7795	A
GCA_021461415.1	PRJNA655129	SAMN15748019	STEC866	96.5874	B1
GCA_021461435.1	PRJNA655129	SAMN15748018	STEC865	96.6003	B1
GCA_021461455.1	PRJNA655129	SAMN15748013	STEC509	96.6635	B1
GCA_021461495.1	PRJNA655129	SAMN15748008	STEC413	96.6732	A
GCA_021461515.1	PRJNA655129	SAMN15748017	STEC648	96.4697	B1
GCA_021461615.1	PRJNA655129	SAMN15748009	STEC416	96.5752	B1
GCA_021461895.1	PRJNA655129	SAMN15748004	STEC403	96.3712	B1
GCA_021496445.1	PRJNA625950	SAMN14611936	1162invT2	98.3054	B2
GCA_021534885.1	PRJNA755469	SAMN21841558	STEC307	96.5484	C
GCA_022368815.1	PRJNA643913	SAMN15437873	S163-2	96.6735	A
GCA_022368895.1	PRJNA643913	SAMN15437880	M172-1	97.1398	F
GCA_022439465.1	PRJNA747147	SAMN20257618	EV36	97.7199	Unknown
GCA_022453585.1	PRJNA808802	SAMN26106929	EC5502	96.5711	B1
GCA_022493015.1	PRJNA293615	SAMN04100029	H2	96.8335	B1
GCA_022493255.1	PRJNA293615	SAMN04100055	A32	98.8422	B2
GCA_022493615.1	PRJNA293615	SAMN04100037	A14	96.8643	A
GCA_022493735.1	PRJNA293615	SAMN04100031	A8	96.7126	B1
GCA_022493775.1	PRJNA293615	SAMN04100027	A6	98.828	B2
GCA_022494705.1	PRJNA800231	SAMN25236406	KKo009	97.5031	G
GCA_022494725.1	PRJNA800231	SAMN25236399	KFu022	96.7329	A
GCA_022494785.1	PRJNA800231	SAMN25236398	KFu019	96.6854	A
GCA_022494805.1	PRJNA800231	SAMN25236412	KOr021	96.977	D
GCA_022558825.1	PRJNA608094	SAMN15904660	EC18	96.7564	B1
GCA_022558865.1	PRJNA608094	SAMN15904656	EC12	96.818	B1
GCA_022559325.1	PRJNA608094	SAMN15904648	EC3	96.7928	A
GCA_022811545.1	PRJNA587532	SAMN13193118	JW5503	96.8296	A
GCA_022846235.1	PRJDB12453	SAMD00411242	Rb-23	98.3543	B2
GCA_022846255.1	PRJDB12453	SAMD00411243	Rb-50	98.2062	B2
GCA_022918835.1	PRJNA822684	SAMN27258442	EC6868	96.7692	D
GCA_022919035.1	PRJNA822689	SAMN27258881		98.8241	B2
GCA_022964775.1	PRJNA822931	SAMN17766603	Iso00270	96.8015	A
GCA_022964895.1	PRJNA822931	SAMN17766542	Iso00041	96.7889	A
GCA_023170005.1	PRJDB13001	SAMD00441898	TUM20902	97.0144	D
GCA_023205415.1	PRJNA603241	SAMN13925525	STEFF_1	97.0157	F
GCA_023206715.1	PRJNA698646	SAMN17732902	SSGNw1	98.8037	B2
GCA_023278245.1	PRJNA680392	SAMN18287924	WG5::PA2	96.8167	A
GCA_023516035.1	PRJNA748549	SAMN20339660	18SZHZ655Rt	96.7044	B1
GCA_023516135.1	PRJNA748549	SAMN20339665	19SZHZ869Rt	96.7079	A
GCA_023546845.1	PRJNA837629	SAMN28215601	AGR6128	98.2274	B2
GCA_023657975.1	PRJNA843104	SAMN28703754	Z0117EC0116	96.9157	C
GCA_023657995.1	PRJNA843104	SAMN28703753	Z0117EC0098	96.5742	B1
GCA_023658325.1	PRJNA843104	SAMN28703747	Z0117EC0051	96.8854	D
GCA_024023055.1	PRJNA848777	SAMN29011449	EMG2	96.7793	A
GCA_024023075.1	PRJNA848777	SAMN29011448	WG1	96.7431	A
GCA_024298725.1	PRJNA856840	SAMN29593406	EC21Z-048	96.6551	B1
GCA_024298765.1	PRJNA856840	SAMN29593414	EC21Z-147	97.5187	G
GCA_024331445.2	PRJNA856486	SAMN29553888	MLI106K3	96.899	D
GCA_024396535.1	PRJNA808067	SAMN26026497	DS566-2	98.701	B2
GCA_024396555.1	PRJNA808067	SAMN26026496	DS566-1	98.7012	B2
GCA_024396575.1	PRJNA808067	SAMN26026495	DS566	98.6937	B2
GCA_024399055.1	PRJNA579943	SAMN19036486	MEI008	96.8197	B1
GCA_024499095.1	PRJNA731849	SAMN19296501	CPww7	96.6238	B1
GCA_024499115.1	PRJNA731849	SAMN19296499	CP52E	96.6749	B1
GCA_024499175.1	PRJNA731849	SAMN19296500	CPE35	96.909	A
GCA_024499445.1	PRJNA827469	SAMN27609771	STEC1152	96.5281	B1
GCA_024499505.1	PRJNA827469	SAMN27609802	STEC1096	96.6786	B1
GCA_024507875.1	PRJNA607328	SAMN29939562	JCC-EE 7	96.8477	A
GCA_024584645.1	PRJNA792466	SAMN24425732	YL3	96.8496	D
GCA_024584845.1	PRJNA320137	SAMN04917423	WY517-2	96.7206	B1
GCA_024585365.1	PRJNA725375	SAMN18877320	MB165	96.7001	B1
GCA_024585525.1	PRJNA725375	SAMN18877312	MB50	96.684	A
GCA_024585625.1	PRJNA725375	SAMN18877307	MB22	96.6942	A
GCA_024585685.1	PRJNA725375	SAMN18877304	MB15	96.6518	B1
GCA_024585845.1	PRJNA725375	SAMN18877296	PM22	96.6553	B1
GCA_024585905.1	PRJNA725375	SAMN18877293	PK12	97.0409	F
GCA_024585925.1	PRJNA725375	SAMN18877292	PI7	96.7723	B1
GCA_024585945.1	PRJNA725375	SAMN18877291	PI6	96.7512	B1
GCA_024585985.1	PRJNA725375	SAMN18877289	PD23	97.1531	F
GCA_024700835.2	PRJNA856486	SAMN29553885	MLI105	96.8744	A
GCA_024917355.1	PRJNA836696	SAMN28174075	4848	96.92	A
GCA_024917655.1	PRJNA836696	SAMN28174091	5283	96.7876	D
GCA_024918135.1	PRJNA836696	SAMN28174076	4973	97.1716	F
GCA_024918375.1	PRJNA836696	SAMN28174021	3150	97.0891	F
GCA_017164915.1	PRJNA666790	SAMN16327608	Z1825	96.4984	E
GCA_017164995.1	PRJNA666790	SAMN16327604	Z1813	96.5486	E
GCA_017165035.1	PRJNA666790	SAMN16327602	Z1811	96.5417	E
GCA_017165395.1	PRJNA666790	SAMN16327587	Z869	96.5128	E
GCA_017357545.1	PRJNA530317	SAMN11310480	TT12A	96.5178	E
GCA_020423145.1	PRJNA280853	SAMN17295277	Balcarce_24.2	96.5665	E
GCA_020423165.1	PRJNA280853	SAMN17295278	9.1_Anguil	96.5776	E
GCA_021166395.1	PRJNA750123	SAMN20437362	6535WT	96.5136	E
GCA_022869945.1	PRJNA605254	SAMN14078792	PartA-EcoliO157H7-RM8376	96.5808	E
GCA_021399015.1	PRJNA759208	SAMN21159023	HM670	98.7389	B2
GCA_018986835.1	PRJNA735700	SAMN19011645	BMH-17-0027	96.6042	B1
GCA_024970535.1	PRJNA875216	SAMN30608532	DLI.5a	96.6582	A
GCA_024971815.1	PRJNA746700	SAMN20236841	HL15	96.7557	A
GCA_025200615.1	PRJNA281531	SAMN30466960	USDA-ARS-USMARC-51688	96.9022	A
GCA_025254465.1	PRJNA876322	SAMN30656214	THB42-F2	96.8037	A
GCA_025254605.1	PRJNA876362	SAMN30656221	THB42-F3	96.7614	A
GCA_025369735.1	PRJNA876788	SAMN30672552	HBUT-L	96.6988	B1
GCA_025369875.1	PRJNA879066	SAMN30789304	E1	98.7416	B2
GCA_025399035.1	PRJNA812595	SAMN09489939	PNUSAE014970	96.6274	E
GCA_025399115.1	PRJNA812595	SAMN07363400	PNUSAE008406	96.4611	E
GCA_025723205.1	PRJNA833279	SAMN27967421	RSHH22	96.5089	B1
GCA_025757665.1	PRJNA798244	SAMN31100334		96.6329	B1
GCA_025946585.1	PRJNA865002	SAMN30088785	EC488	97.1609	F
GCA_025995415.1	PRJDB13729	SAMD00495898	26_141088	96.5006	E
GCA_025996075.1	PRJDB13729	SAMD00495999	CEC01311	96.6151	E
GCA_025996555.1	PRJDB13729	SAMD00496008	CEC03102	96.6191	E
GCA_025996615.1	PRJDB13729	SAMD00496009	CEC01302	96.5329	E
GCA_025996675.1	PRJDB13729	SAMD00496012	CEC13002	96.5667	E
GCA_025996855.1	PRJDB13833	SAMD00510747	TUM1886	96.6554	D
GCA_025997035.1	PRJDB13833	SAMD00510765	TUM2798	98.3132	B2
GCA_025997515.1	PRJDB13833	SAMD00510803	TUM13066	98.7523	B2
GCA_025997635.1	PRJDB13833	SAMD00510806	TUM13926	98.2564	B2
GCA_025997775.1	PRJDB13833	SAMD00510839	TUM2805	96.7768	A
GCA_026001205.1	PRJDB6936	SAMD00533655	IPCEC48	98.2269	B2
GCA_026016605.1	PRJNA895895	SAMN31526521	8R	96.7232	B1
GCA_026210715.1	PRJNA890388	SAMN31276766	eRWnaive1X	96.8148	A
GCA_026247865.1	PRJNA899795	SAMN31669046	J53-p130	96.7201	A
GCA_026341465.2	PRJNA903069	SAMN31781979	20220828076	96.7023	B1
GCA_026427755.1	PRJNA574587	SAMN12868540	HeN100	96.7425	A
GCA_026506335.1	PRJNA839731	SAMN28550361	MS1718	97.2213	F
GCA_026506395.1	PRJNA839731	SAMN28550358	MS1494	98.871	B2
GCA_026651105.1	PRJNA823807	SAMN27361456	GN02270	96.8652	D
GCA_026968085.1	PRJNA909323	SAMN32080938	KE26	98.3827	B2
GCA_027474485.1	PRJNA914527	SAMN32339621	CM2	96.8064	A
GCA_027925625.1	PRJDB14896	SAMD00562883	H19	96.6649	B1
GCA_027925785.1	PRJDB14896	SAMD00562887	NIID080884	96.617	B1
GCA_027944595.1	PRJNA907549	SAMN31988518	DETEC-S589	99.6095	B2
GCA_027944695.1	PRJNA907549	SAMN31988488	DETEC-P881	98.405	B2
GCA_027944735.1	PRJNA907549	SAMN31988481	DETEC-P829	96.6907	B1
GCA_027944795.1	PRJNA907549	SAMN31988472	DETEC-P666	96.9681	D
GCA_027944875.1	PRJNA907549	SAMN31988454	DETEC-P351	96.7752	A
GCA_028049085.3	PRJNA288601	SAMN32801356	2023CK-00004	96.7408	A
GCA_028201655.1	PRJNA924282	SAMN32755849	HH45	96.8425	B1
GCA_028421485.1	PRJNA880509	SAMN30844958	EC9952	96.592	B1
GCA_028488865.1	PRJNA835410	SAMN28100825	AR13438	97.0462	F
GCA_028609765.1	PRJNA633716	SAMN14968778	eco-241	96.9149	D
GCA_028623065.1	PRJNA932923	SAMN33214846	B1S11	96.6804	B1
GCA_028743355.1	PRJNA933640	SAMN33244357	B-3008	96.7918	A
GCA_029011945.1	PRJNA691968	SAMN24018741	BY68	96.7336	A
GCA_029094485.1	PRJNA939815	SAMN33426038	GENOMIC22-004	96.8128	C
GCA_029224085.1	PRJNA726328	SAMN18927774	XJ55	96.6917	B1
GCA_029227895.1	PRJNA727665	SAMN19028101	ZYB62	96.6375	B1
GCA_029318875.1	PRJNA942470	SAMN33693439	E16	96.7332	B1
GCA_029318975.1	PRJNA942473	SAMN33693441	E92	96.6096	C
GCA_029625175.1	PRJNA949011	SAMN33924091	E89	96.6538	A
GCA_029636765.1	PRJNA599273	SAMN13742266	DY612	96.864	A
GCA_029674645.1	PRJNA952187	SAMN34068129	rl0044	96.5446	A
GCA_029715205.1	PRJNA605147	SAMN15488554	RHB16-SO-C08	96.637	B1
GCA_029717625.1	PRJNA605147	SAMN15488515	RHB08-E3-C05	96.962	D
GCA_029717645.1	PRJNA605147	SAMN15488514	RHB08-E3-C03	96.8323	E
GCA_029717765.1	PRJNA605147	SAMN15488506	RHB05-SO-C03	96.6645	B1
GCA_029717785.1	PRJNA605147	SAMN15488504	RHB05-SO-C01	96.7292	B1
GCA_029718065.1	PRJNA605147	SAMN15488607	RHB31-E3-C03	96.7709	B1
GCA_029718565.1	PRJNA605147	SAMN15488576	RHB21-E1-C08	96.6062	B1
GCA_029718985.1	PRJNA605147	SAMN15488642	RHB43-C16	96.7603	B1
GCA_029719005.1	PRJNA605147	SAMN15488641	RHB43-C14	96.7305	A
GCA_029719245.1	PRJNA605147	SAMN15488620	RHB35-SO-C06	96.6998	D
GCA_029719505.1	PRJNA605147	SAMN15488703	RHB45-SO-C07	96.6236	B1
GCA_029719565.1	PRJNA605147	SAMN15488700	RHB45-SO-C03	96.6473	B1
GCA_029719685.1	PRJNA605147	SAMN15488690	RHB45-C19	96.8281	A
GCA_029719785.1	PRJNA605147	SAMN15488676	RHB44-SO-C01	96.7091	B1
GCA_029720025.1	PRJNA605147	SAMN15488655	RHB43-SO-C05	96.7284	B1
GCA_029721135.1	PRJNA605147	SAMN15488718	RHB46-C24	96.6305	A
GCA_029721195.1	PRJNA605147	SAMN15488716	RHB46-C22	96.7536	B1
GCA_029721255.1	PRJNA605147	SAMN15488712	RHB46-C16	96.7883	A
GCA_029721315.1	PRJNA605147	SAMN15488707	RHB46-C05	96.7332	A
GCA_029854375.1	PRJNA947151	SAMN33842744	NWU_4	96.5972	B1
GCA_029854475.1	PRJNA951454	SAMN34164601	2026-04-18	96.8358	C
GCA_029916805.1	PRJNA960683	SAMN34315323	TL012	96.7682	A
GCA_029987755.1	PRJNA961666	SAMN34375063	AVS0536	98.2362	B2
GCA_029987875.1	PRJNA961666	SAMN34375062	AVS0285	98.2289	B2
GCA_029989065.1	PRJNA961666	SAMN34375054	AVS0530	98.2612	B2
GCA_029991165.1	PRJNA961666	SAMN34375059	AVS0786	98.253	B2
GCA_030013085.1	PRJNA917806	SAMN32549667	ETEC4091	96.9241	B1
GCA_030013125.1	PRJNA917806	SAMN32549665	ETEC4089	96.8677	A
GCA_030013145.1	PRJNA917806	SAMN32549664	ETEC4088	96.7938	B1
GCA_030013185.1	PRJNA917806	SAMN32549656	ETEC4079	96.7707	D
GCA_030013285.1	PRJNA917806	SAMN32549649	ETEC4072	96.6276	A
GCA_030013475.1	PRJNA917806	SAMN32549624	ETEC1747	96.6368	C
GCA_030013495.1	PRJNA917806	SAMN32549623	ETEC1746	96.7317	A
GCA_030013555.1	PRJNA917806	SAMN32549620	ETEC1743	96.5883	A
GCA_030013655.1	PRJNA917806	SAMN32549612	ETEC1735	96.6769	A
GCA_030013825.1	PRJNA917806	SAMN32549601	ETEC1722	96.7913	A
GCA_030019835.1	PRJNA956323	SAMN34598755	KSE-D08	96.8913	A
GCA_030019935.1	PRJNA956323	SAMN34598752	KSE-C11	96.7695	A
GCA_030019995.1	PRJNA956323	SAMN34598746	KFS-D13	98.6068	B2
GCA_030020035.1	PRJNA956323	SAMN34598747	KFS-D21	98.6641	B2
GCA_030028215.1	PRJNA892151	SAMN31370355	DH10B	96.8652	A
GCA_030036795.1	PRJNA961666	SAMN34360954	AVS0970	98.2557	B2
GCA_030036895.1	PRJNA961666	SAMN34360960	AVS0542	98.2829	B2
GCA_030038515.1	PRJNA961666	SAMN34360969	AVS0196	98.2791	B2
GCA_030039375.1	PRJNA961666	SAMN34360976	AVS0543	98.3027	B2
GCA_030039425.1	PRJNA961666	SAMN34360978	AVS0528	98.3085	B2
GCA_030168675.1	PRJNA954068	SAMN34133712	a15	96.566	B1
GCA_030168695.1	PRJNA954068	SAMN34133713	a7	96.8124	A
GCA_030169635.1	PRJNA876631	SAMN30667245	AHM21C2872I	96.8157	D
GCA_030285485.1	PRJNA980458	SAMN35637331	C41	96.5969	B1
GCA_030285545.1	PRJNA980462	SAMN35637913	APEC20/16	96.5692	B1
GCA_030285565.1	PRJNA980462	SAMN35637912	C51	96.7049	B1
GCA_030285585.1	PRJNA980462	SAMN35637910	Ch1	96.681	D
GCA_030295505.1	PRJDB14917	SAMD00566112	JNE082640	96.5523	B1
GCA_030295645.1	PRJDB14917	SAMD00566466	JNE151685	96.7052	A
GCA_030296135.1	PRJDB15400	SAMD00585616	EC521	96.7589	A
GCA_030384725.1	PRJNA983223	SAMN35722722	VG1046-3E9	96.8803	A
GCA_030384745.1	PRJNA983223	SAMN35722721	VG888-46E9	96.7022	A
GCA_030389295.1	PRJNA984319	SAMN35654468	TUM13773	98.7386	B2
GCA_030389755.1	PRJNA984747	SAMN35768989	TUM2826	98.3837	B2
GCA_030413745.1	PRJNA990487	SAMN36269400	STEC1589	96.7293	B1
GCA_030413845.1	PRJNA987639	SAMN35984967	1344_LBHALD	96.6404	C
GCA_030419065.1	PRJNA938096	SAMN33425318	CE0026a	96.7379	C
GCA_030515175.1	PRJNA757133	SAMN20934303	MS21324	99.6368	B2
GCA_030515535.1	PRJNA757133	SAMN20934290	MS20645	98.6677	B2
GCA_030515595.1	PRJNA757133	SAMN20934287	MS15047	96.7963	A
GCA_030707855.1	PRJNA887339	SAMN31158873	R13	98.3232	B2
GCA_030707875.1	PRJNA887339	SAMN31158872	R12	98.3209	B2
GCA_030707895.1	PRJNA887339	SAMN31158871	R11	98.2527	B2
GCA_030707995.1	PRJNA887339	SAMN31158866	R6	98.3254	B2
GCA_030708055.1	PRJNA887339	SAMN31158863	R2	98.3011	B2
GCA_030708175.1	PRJNA887339	SAMN31158883	S12	98.2965	B2
GCA_030708315.1	PRJNA887339	SAMN31158876	S3	98.3322	B2
GCA_030708375.1	PRJNA953612	SAMN34121017	DJH_137urine	96.8337	C
GCA_030708495.2	PRJNA642167	SAMN15378039	DP033	98.3384	B2
GCA_030717525.1	PRJNA980112	SAMN35620193	GON1437	96.8524	D
GCA_030991405.1	PRJNA493523	SAMN10141462	MS10860	98.6302	B2
GCA_030991425.1	PRJNA493523	SAMN10141488	MS8320	98.6204	B2
GCA_030995265.1	PRJNA914526	SAMN32339849	CUVET16-242	96.6526	A
GCA_030996425.1	PRJNA914526	SAMN32339847	CUVET21-H2	98.5706	B2
GCA_030996445.1	PRJNA914526	SAMN32339846	CUVET21-37	96.8855	B1
GCA_030996485.1	PRJNA914526	SAMN32339844	CUVET19-1704	97.1177	F
GCA_030996505.1	PRJNA914526	SAMN32339843	CUVET20-1667	96.8121	A
GCA_030996645.1	PRJNA914526	SAMN32339840	CUVET20-PYO4	97.2167	F
GCA_030998165.1	PRJNA914526	SAMN32339837	CUVET20-PYO1	98.2118	B2
GCA_031167875.1	PRJNA1005970	SAMN37004833	CREC8	96.7284	A
GCA_031432875.1	PRJNA1010831	SAMN37200062	ES1	96.8247	D
GCA_031675475.2	PRJNA812595	SAMN36984461	PNUSAE147328	96.5662	E
GCA_031787095.1	PRJNA1006687	SAMN37196943	M21816	98.3821	B2
GCA_031788295.1	PRJNA1006687	SAMN37196942	M22546	98.3686	B2
GCA_031852295.1	PRJNA980147	SAMN35621341	RIVM_C040753	98.6907	B2
GCA_031884895.1	PRJNA1018201	SAMN37422107	E7-1N7	97.0145	F
GCA_032055125.1	PRJNA924946	SAMN32977739	3797	98.3292	B2
GCA_032056765.1	PRJNA924946	SAMN32977729	3320	98.4316	B2
GCA_032058825.1	PRJNA924946	SAMN32977879	5269	96.8409	A
GCA_032164495.1	PRJNA972328	SAMN35073068	AHM9C61I	96.8708	A
GCA_032345195.1	PRJNA1020811	SAMN37529180	isolateI	98.3378	B2
GCA_032366635.1	PRJNA972609	SAMN35083899	TW10690	96.5853	B1
GCA_032375085.1	PRJNA1019817	SAMN35769099	TUM14668	98.3101	B2
GCA_032375205.1	PRJNA1019817	SAMN35769068	TUM11356	98.3166	B2
GCA_032375225.1	PRJNA1019817	SAMN35769064	TUM10008	96.7813	A
GCA_032382315.1	PRJNA1019817	SAMN35769040	TUM9803	96.5955	A
GCA_032385915.1	PRJNA1019817	SAMN35768990	TUM2830	98.1925	B2
GCA_032386295.1	PRJNA1019817	SAMN35768988	TUM2820	96.7694	A
GCA_032463745.1	PRJNA1019970	SAMN37505573	GDSC2BY4G	96.6583	A
GCA_032681145.1	PRJNA607328	SAMN37648161	DCM200-113	96.8205	A
GCA_032681165.1	PRJNA607328	SAMN37648159	DCM188-6	96.8041	A
GCA_032998425.1	PRJNA884544	SAMN31031723	JCL301	96.8304	A
GCA_033395675.1	PRJNA607328	SAMN37709341	missing	96.8646	A
GCA_033449225.1	PRJNA995413	SAMN38048169	GCEC19	96.6728	B1
GCA_033564035.1	PRJNA1001631	SAMN36813475	Jtgc-02-2-Tmex	96.6951	A
GCA_033802505.1	PRJNA599529	SAMN38124873	30EVA2	96.7714	A
GCA_034089005.1	PRJNA917536	SAMN32542048	E1	96.9172	D
GCA_034334925.2	PRJNA1036031	SAMN38111796	TP10-3	96.6987	A
GCA_034337405.2	PRJNA1036031	SAMN38111793	TP6-3	96.6958	A
GCA_034535455.2	PRJNA1044843	SAMN38414627	ExPEC_A468	96.8486	B1
GCA_034536575.2	PRJNA1044843	SAMN38414687	ExPEC_A68	97.3747	G
GCA_034538715.2	PRJNA1044843	SAMN38414294	ExPEC_A163	96.6764	B1
GCA_034539815.2	PRJNA1044843	SAMN38414318	ExPEC_A186	96.7397	C
GCA_034541215.2	PRJNA1044843	SAMN38414390	ExPEC_A251	96.7698	B1
GCA_034642855.1	PRJNA1049017	SAMN38673179	KE51	98.6271	B2
GCA_034642955.1	PRJNA1049017	SAMN38673178	KE50	98.3394	B2
GCA_035974115.1	PRJNA1054164	SAMN38909720	Case 6	96.8781	D
GCA_036287705.1	PRJNA1064408	SAMN39501223	EC190329	96.8494	D
GCA_036452055.1	PRJNA470993	SAMN35640680	PS00260.4	96.7966	C
GCA_036494325.1	PRJDB14867	SAMD00562517	LR-17-1	96.8349	A
GCA_036495545.1	PRJDB14867	SAMD00562549	LR-28	97.1154	F
GCA_030908645.1	PRJNA812595	SAMN36828864	PNUSAE145591	96.4791	E
GCA_030908725.1	PRJNA812595	SAMN36872530	PNUSAE146131	96.5506	E
GCA_030908745.1	PRJNA812595	SAMN36938187	PNUSAE146743	96.5001	E
GCA_029590495.1	PRJNA639799	SAMN15296135	EDL933	96.5177	E
GCA_030347155.1	PRJNA978016	SAMN35028027	APEC E16002	99.7473	B2
GCA_024918395.1	PRJNA836696	SAMN28174008	2822	98.2528	B2
GCA_030347115.1	PRJNA978016	SAMN35028029	APEC E18055	99.6846	B2
GCA_030347035.1	PRJNA978016	SAMN35028020	APEC E123	96.8601	C
GCA_030347195.1	PRJNA978016	SAMN35028025	APEC E19057	96.8337	C
GCA_025643415.1	PRJNA841766	SAMN28614401	K-12	96.8259	A
GCA_036497865.1	PRJDB14867	SAMD00562545	LR-62-2	97.1715	F
GCA_036499205.1	PRJDB14867	SAMD00562563	PSJ-14	96.7018	A
GCA_036499365.1	PRJDB14867	SAMD00562575	PSJ-16	96.7906	A
GCA_036499785.1	PRJDB14867	SAMD00562573	PSJ-23	96.8349	A
GCA_036502285.1	PRJDB14867	SAMD00562533	PSS-15	96.6731	B1
GCA_036503025.1	PRJDB14867	SAMD00562619	2017-01-4CC	96.756	A
GCA_036504915.1	PRJDB14867	SAMD00562596	2017.10.01CC	96.788	A
GCA_036505115.1	PRJDB14867	SAMD00562598	2017.12.01CC	96.8384	A
GCA_036505475.1	PRJDB14867	SAMD00562602	2017.15.02CC	96.7421	A
GCA_036507355.1	PRJDB14867	SAMD00562579	2018-05-2CC	96.7384	B2
GCA_036507615.1	PRJDB14867	SAMD00562581	2018-05-5CC	96.8263	A
GCA_036508215.1	PRJDB14867	SAMD00562626	2018-10-2CC	96.7312	B1
GCA_036508855.1	PRJDB16000	SAMD00622802	OIPH-1902-010	97.2468	F
GCA_036884645.1	PRJNA1074938	SAMN33052297	S1-KEN-04-A	96.7862	B1
GCA_036884755.1	PRJNA1074938	SAMN33052296	S1-KEN-03-A	96.7861	B1
GCA_037081975.1	PRJNA1082105	SAMN40199712	A1.S1.65	98.8082	B2
GCA_037081985.1	PRJNA1082105	SAMN40199713	A1.S1.126	98.2952	B2
GCA_037094555.1	PRJNA1083051	SAMN40239835	MS 110-3	99.7471	B2
GCA_037094575.1	PRJNA1083051	SAMN40240165	MS 16-3	98.7698	B2
GCA_037100245.1	PRJNA1082105	SAMN40199714	A1.S1.160	96.7311	A
GCA_037101415.1	PRJDB6410	SAMD00096978	TOK-001	96.6464	A
GCA_037126255.1	PRJNA1083089	SAMN40232253	ML35	96.6017	A
GCA_037225585.1	PRJNA1007270	SAMN40123740	GN05056	98.3058	B2
GCA_037273335.1	PRJNA1007270	SAMN40123768	GN05476	98.7751	B2
GCA_037275385.1	PRJNA1007270	SAMN40123766	GN03507	98.3797	B2
GCA_037280805.1	PRJNA1007270	SAMN40123767	GN03590	98.3632	B2
GCA_037287445.1	PRJNA1007270	SAMN40123762	GN04204	98.2756	B2
GCA_037287565.1	PRJNA1007270	SAMN40123776	GN06758	99.7251	B2
GCA_037287945.1	PRJNA1007270	SAMN40123775	GN06489	99.6977	B2
GCA_037477985.1	PRJNA1041971	SAMN38305598	JX21CE33	96.7672	A
GCA_037537725.1	PRJNA1087359	SAMN40441609	Z1323PEC0002	96.6978	B1
GCA_037539565.1	PRJNA1087359	SAMN40441607	Z1323MEC0002	96.5922	B1
GCA_037541525.1	PRJNA1087359	SAMN40441605	Z1323HEC0494	96.5448	E
GCA_037557155.1	PRJNA1087359	SAMN40441587	Z1323HEC0009	96.7141	B1
GCA_037558665.1	PRJNA1087359	SAMN40441586	Z1323CEC0019	96.5276	B1
GCA_037561805.1	PRJNA1087359	SAMN40441584	Z1323CEC0017	96.6749	A
GCA_037575825.1	PRJNA1087359	SAMN40441570	Z1323CEC0003	96.6884	A
GCA_037623895.1	PRJNA1087359	SAMN40441548	Z1322HEC0002	96.717	A
GCA_038396295.1	PRJNA1078256	SAMN39992795	JSWP006	96.8595	D
GCA_038396515.1	PRJNA1078256	SAMN39992801	1002W03	98.3541	B2
GCA_038627065.2	PRJNA812595	SAMN41094954	2024CK-00475	96.7008	A
GCA_039583295.1	PRJNA1099634	SAMN40945245	Sel(eng_pnp-mut)	96.8097	A
GCA_039725815.1	PRJNA680234	SAMN16872742	EC-10	97.1674	F
GCA_039851985.1	PRJNA1110632	SAMN41374118	EC596	96.7128	B1
GCA_039909425.1	PRJNA935790	SAMN41050899	UTME-13	96.6693	B1
GCA_039911505.1	PRJNA935790	SAMN41050894	UTAK-7	96.5453	B1
GCA_039912505.1	PRJNA935790	SAMN41050902	UTAK-2	96.6191	B1
GCA_039926885.1	PRJNA607328	SAMN41494457	missing	96.818	A
GCA_040030455.2	PRJNA1116333	SAMN41531526	J53-KPC_Vir-TC	96.7068	A
GCA_040115525.2	PRJNA288601	SAMN41776080	2024CK-00787	98.2987	B2
GCA_040234295.1	PRJNA1120116	SAMN41679878	EC187792	96.7417	B1
GCA_040268295.1	PRJNA1123480	SAMN41812573	E-ge-1	96.8714	A
GCA_040436475.1	PRJNA1120246	SAMN41685778	10034292-3	98.1671	B2
GCA_040500455.1	PRJNA1096466	SAMN40757032	8178	98.6207	B2
GCA_040529145.1	PRJNA1112118	SAMN41415076	PKF11	96.8805	D
GCA_040543435.1	PRJNA1119654	SAMN41660851	Z217-4	96.8573	A
GCA_040543515.1	PRJNA1119654	SAMN41660832	Z135-6	98.4119	B2
GCA_040549715.1	PRJNA1119654	SAMN41660861	Z226-7	97.1405	F
GCA_040549745.1	PRJNA1119654	SAMN41660860	Z226-6	96.8081	A
GCA_040550665.1	PRJNA1119654	SAMN41660840	Z142-7	96.8613	D
GCA_040735635.1	PRJNA1034027	SAMN38049403	EC958	98.3143	B2
GCA_040784905.1	PRJNA1127693	SAMN42017831	PEC1003	96.7668	A
GCA_040801825.1	PRJNA1134409	SAMN42419709	YF-1	96.622	B1
GCA_040803525.1	PRJNA1119654	SAMN41660831	Z135-5	98.3772	B2
GCA_040931675.1	PRJNA1134387	SAMN42418969	PEC1021	96.9029	D
GCA_040939555.1	PRJNA1082940	SAMN40221514	C21-2	96.9059	A
GCA_041004275.1	PRJNA1135755	SAMN42440398	W143	97.1383	F
GCA_041021975.1	PRJNA1123745	SAMN41822574	729_141114_1_15	98.3717	B2
GCA_041021995.1	PRJNA1123745	SAMN41822572	729_xx_1_3_yolk	99.5033	B2
GCA_041260295.1	PRJNA1124524	SAMN41858627	ATCC 25922	98.7062	B2
GCA_041262755.1	PRJNA1124524	SAMN41858625	CFT073	98.7299	B2
GCA_041320025.1	PRJNA850883	SAMN29495218	ET729	96.7017	A
GCA_041320055.1	PRJNA850883	SAMN29495215	ET650	96.7218	A
GCA_041320155.1	PRJNA850883	SAMN29495205	ET300	96.7192	B1
GCA_041320165.1	PRJNA850883	SAMN29495204	ET245	96.7438	A
GCA_041344775.1	PRJNA1111864	SAMN41405320	FDN-24	96.7339	A
GCA_041531595.1	PRJNA1145286	SAMN43061469	EC23HZZ201	96.742	A
GCA_041879495.1	PRJNA1100578	SAMN40976558	UTAK-14	96.5874	B1
GCA_041879555.1	PRJNA1100578	SAMN40976562	UTME-3	96.6834	D
GCA_041880775.1	PRJNA1100578	SAMN40976563	UTME-4	96.5429	E
GCA_041881935.1	PRJNA1100578	SAMN40976556	UTAK-9	96.629	B1
GCA_041884315.1	PRJNA1100578	SAMN40976559	UTAK-22	96.5222	B1
GCA_041885595.1	PRJNA1100578	SAMN40976572	UTME-2	96.6012	B1
GCA_042016495.1	PRJNA1156547	SAMN43493035	L-formLTE	96.7863	A
GCA_042161425.1	PRJNA1156580	SAMN43494842	DE719	99.4564	B2
GCA_042192135.1	PRJNA681499	SAMN16955000	R12	98.6969	B2
GCA_042692195.1	PRJNA1165955	SAMN43949962	30088	96.7562	A
GCA_043231215.1	PRJNA1100368	SAMN40967704	Ec73552	96.7245	A
GCA_043932035.1	PRJNA1134622	SAMN42421911	OXEC-425	99.6205	B2
GCA_043934395.1	PRJNA1134622	SAMN42421901	OXEC-415	96.9182	D
GCA_043937375.1	PRJNA1134622	SAMN42421887	OXEC-401	99.4895	B2
GCA_043937395.1	PRJNA1134622	SAMN42421885	OXEC-399	98.5949	B2
GCA_043938035.1	PRJNA1134622	SAMN42421879	OXEC-393	96.7802	D
GCA_043941915.1	PRJNA1134622	SAMN42421841	OXEC-355	98.2499	B2
GCA_043942565.1	PRJNA1134622	SAMN42421833	OXEC-347	98.6424	B2
GCA_043943615.1	PRJNA1134622	SAMN42421826	OXEC-340	98.8055	B2
GCA_043943625.1	PRJNA1134622	SAMN42421825	OXEC-339	96.9612	D
GCA_043943765.1	PRJNA1134622	SAMN42421791	OXEC-305	98.3501	B2
GCA_043943795.1	PRJNA1134622	SAMN42421782	OXEC-296	98.6745	B2
GCA_043943815.1	PRJNA1134622	SAMN42421781	OXEC-295	99.862	B2
GCA_043943825.1	PRJNA1134622	SAMN42421780	OXEC-294	99.6657	B2
GCA_043943835.1	PRJNA1134622	SAMN42421773	OXEC-287	98.6775	B2
GCA_043943845.1	PRJNA1134622	SAMN42421772	OXEC-286	96.7231	B1
GCA_043943865.1	PRJNA1134622	SAMN42421770	OXEC-284	96.8552	D
GCA_043943945.1	PRJNA1134622	SAMN42421758	OXEC-272	96.8856	D
GCA_043943975.1	PRJNA1134622	SAMN42421748	OXEC-262	96.8414	C
GCA_043943985.1	PRJNA1134622	SAMN42421742	OXEC-256	98.6868	B2
GCA_043944025.1	PRJNA1134622	SAMN42421734	OXEC-248	96.9359	A
GCA_043944055.1	PRJNA1134622	SAMN42421731	OXEC-245	97.264	F
GCA_043944075.1	PRJNA1134622	SAMN42421729	OXEC-243	99.5636	B2
GCA_043944095.1	PRJNA1134622	SAMN42421725	OXEC-239	96.928	D
GCA_043944105.1	PRJNA1134622	SAMN42421719	OXEC-233	98.8057	B2
GCA_043944145.1	PRJNA1134622	SAMN42421709	OXEC-223	99.626	B2
GCA_043944175.1	PRJNA1134622	SAMN42421702	OXEC-216	96.9606	D
GCA_043944695.1	PRJNA1134622	SAMN42421690	OXEC-204	99.6832	B2
GCA_043946145.1	PRJNA1134622	SAMN42421686	OXEC-200	96.6947	A
GCA_043946335.1	PRJNA1134622	SAMN42421685	OXEC-199	99.6951	B2
GCA_043948115.1	PRJNA1134622	SAMN42421683	OXEC-197	96.6776	A
GCA_043980395.1	PRJNA1134622	SAMN42421634	OXEC-148	96.8945	D
GCA_043981215.1	PRJNA1134622	SAMN42421621	OXEC-135	98.8485	B2
GCA_043983595.1	PRJNA1134622	SAMN42421617	OXEC-131	98.7445	B2
GCA_043984265.1	PRJNA1134622	SAMN42421614	OXEC-128	96.8401	D
GCA_043991055.1	PRJNA1134622	SAMN42421578	OXEC-92	96.9024	C
GCA_043991765.1	PRJNA1134622	SAMN42421566	OXEC-80	96.8703	D
GCA_043993075.1	PRJNA1134622	SAMN42421559	OXEC-73	99.8917	B2
GCA_043995155.1	PRJNA1175595	SAMN44366347	YZ22PE106	96.7991	A
GCA_044032085.1	PRJNA1134622	SAMN42421542	OXEC-56	96.7906	D
GCA_044032735.1	PRJNA1134622	SAMN42421540	OXEC-54	96.7733	D
GCA_044032785.1	PRJNA1134622	SAMN42421539	OXEC-53	97.1901	F
GCA_044035445.1	PRJNA1134622	SAMN42421521	OXEC-35	98.776	B2
GCA_044039335.1	PRJNA1134622	SAMN42421510	OXEC-24	98.2878	B2
GCA_044039985.1	PRJNA1134622	SAMN42421507	OXEC-21	96.697	D
GCA_044041505.1	PRJNA1134622	SAMN42421488	OXEC-2	98.2442	B2
GCA_044043895.1	PRJNA1134622	SAMN42422028	OXEC-542	99.6574	B2
GCA_044044575.1	PRJNA1134622	SAMN42422023	OXEC-537	96.7993	A
GCA_044045865.1	PRJNA1134622	SAMN42422017	OXEC-531	98.2762	B2
GCA_044094645.1	PRJNA1176130	SAMN44381029	EcN_Sk	97.4881	B2
GCA_044099165.1	PRJNA1176314	SAMN44387445	QL57EC	96.7973	A
GCA_044161125.1	PRJNA1171620	SAMN44248931	1070/13	96.7143	B1
GCA_044324885.1	PRJNA1176018	SAMN44378799	GF66.1	96.8052	D
GCA_044648255.1	PRJNA1075840	SAMN44321995	BS-04	96.8048	A
GCA_044827965.2	PRJNA288601	SAMN44653608		96.6864	A
GCA_045037415.1	PRJNA1180919	SAMN44530464	98889	98.2397	B2
GCA_045037475.1	PRJNA1180919	SAMN44530425	98192	96.7232	D
GCA_045037555.1	PRJNA1180919	SAMN44530451	98219	96.7682	A
GCA_045037815.1	PRJNA1180919	SAMN44530435	98203	97.2089	F
GCA_045278745.1	PRJNA1000268	SAMN36766154	EC2001	96.5001	A
GCA_045290285.1	PRJNA1064408	SAMN39500351	B20159	96.7341	A
GCA_045344505.1	PRJNA1087359	SAMN40441553	Z1322HEC0010	96.6027	B1
GCA_045344545.1	PRJNA1087359	SAMN40441562	Z1322PEC0187	96.6061	B1
GCA_045344555.1	PRJNA1087359	SAMN40441563	Z1322PEC0188	96.6208	B1
GCA_045344575.1	PRJNA1087359	SAMN40441566	Z1322PEC0243	96.5691	B1
GCA_045344615.1	PRJNA1087359	SAMN40441592	Z1323HEC0067	98.5001	B2
GCA_045344725.1	PRJNA1087359	SAMN40441596	Z1323HEC0355	98.5796	B2
GCA_045347625.1	PRJNA812595	SAMN40557194	2024CK-1897675	96.5852	E
GCA_045516025.1	PRJNA1134622	SAMN42421678	OXEC-192	98.2064	B2
GCA_045517155.1	PRJNA1167195	SAMN44323899	STECUZB006	96.7097	A
GCA_046107155.1	PRJNA1086819	SAMN40411726	19KM2326N	96.5964	B1
GCA_046108995.1	PRJNA1086819	SAMN40411718	22KM0354	98.657	B2
GCA_046579585.1	PRJNA1134622	SAMN42421997	OXEC-511	96.7109	B1
GCA_046580445.1	PRJNA1134622	SAMN42421974	OXEC-488	98.2667	B2
GCA_046581115.1	PRJNA1134622	SAMN42421954	OXEC-468	96.8583	D
GCA_046581205.1	PRJNA1134622	SAMN42421940	OXEC-454	96.8039	D
GCA_046581375.1	PRJNA1062294	SAMN39290639	SX4	97.1288	F
GCA_046764305.1	PRJNA1187560	SAMN44796167	ECDA0423	96.1546	A
GCA_047199085.1	PRJNA1187560	SAMN44796174	ECGI0723	97.4726	C
GCA_047199145.1	PRJNA1187560	SAMN44796164	ECBU1023	96.0877	C
GCA_047199165.1	PRJNA1187560	SAMN44796161	ECBU0423	96.2825	A
GCA_047199215.1	PRJNA1187560	SAMN44796157	ECBR0723	96.2828	A
GCA_047220185.1	PRJNA1187560	SAMN44796156	ECBR0423	96.3131	A
GCA_047300885.1	PRJNA1098961	SAMN46224884	WWCOL-256	96.6609	B1
GCA_047456025.1	PRJNA1096459	SAMN42054169	S1bESBLb	96.9015	D
GCA_047782795.1	PRJNA1220353	SAMN46717025	CUPS TF 6/1_01	96.7809	B1
GCA_047782975.1	PRJNA1220353	SAMN46726909	CUPS04	96.7058	A
GCA_048011955.1	PRJNA1220353	SAMN46797823	CUWW06	96.5631	E
GCA_048160245.1	PRJNA1221979	SAMN46760221	EC100	96.5926	B1
GCA_048161535.1	PRJNA715669	SAMN46399956	Br_97_kylling	96.6217	B1
GCA_048162985.1	PRJNA715669	SAMN46400023	Br_112_kylling	96.7242	B1
GCA_048163865.1	PRJNA1218472	SAMN46523068	A134_1EC	96.6554	A
GCA_048402635.1	PRJNA1196698	SAMN45629909	605	96.757	A
GCA_048405895.1	PRJNA1197062	SAMN45771182	613	96.6828	B1
GCA_048407205.1	PRJNA288601	SAMN46253213		96.7277	A
GCA_048457175.1	PRJNA1096835	SAMN40763756	12	97.5005	G
GCA_048568915.1	PRJNA728709	SAMN19101798	B1_2	96.6048	B1
GCA_045343875.1	PRJNA1184198	SAMN44666396	K-12	96.8179	A
GCA_048568925.1	PRJNA728709	SAMN19101797	99_0849	96.6218	B1
GCA_048568945.1	PRJNA728709	SAMN19101795	97_3250	96.5538	B1
GCA_048569025.1	PRJNA728709	SAMN19101787	7_33_80A	96.6293	B1
GCA_048569065.1	PRJNA728709	SAMN19101783	7_15_5C	96.5544	B1
GCA_048571325.1	PRJNA728709	SAMN19101777	2013C_3997_C1	96.6328	B1
GCA_048571435.1	PRJNA728709	SAMN19101765	2009C_3689	96.5838	B1
GCA_048571445.1	PRJNA728709	SAMN19101764	2009C_3612	96.5507	B1
GCA_048571515.1	PRJNA728709	SAMN19101758	07_3986	96.6385	B1
GCA_048571555.1	PRJNA728709	SAMN19101754	06_3288	96.6299	B1
GCA_048571575.1	PRJNA728709	SAMN19101753	06_3235	96.72	B1
GCA_048571585.1	PRJNA728709	SAMN19101752	06_3044	96.6031	B1
GCA_048571685.1	PRJNA728709	SAMN19101742	12689	96.623	B1
GCA_048571815.1	PRJNA728709	SAMN19101737	6817	96.597	B1
GCA_048572575.1	PRJNA894544	SAMN33912521	AREA_C483	96.7965	A
GCA_048572595.1	PRJNA894544	SAMN33912518	AREA_R504	98.5807	B2
GCA_048572625.1	PRJNA894544	SAMN33912509	AREA_499	96.8341	D
GCA_048572675.1	PRJNA894544	SAMN33912490	AREA_486	98.6246	B2
GCA_048572685.1	PRJNA894544	SAMN33912489	AREA_R485	98.2601	B2
GCA_048585475.1	PRJNA1232972	SAMN47255920	1290	98.2726	B2
GCA_048585525.1	PRJNA1232972	SAMN47255917	736	98.3318	B2
GCA_048585595.1	PRJNA1232972	SAMN47255931	1444	98.3427	B2
GCA_048689435.2	PRJNA288601	SAMN47173567		96.7016	A
GCA_048840965.1	PRJNA1187009	SAMN44780397	2001-01-07	96.7346	B1
GCA_048842575.1	PRJNA1187009	SAMN44780405	2004-02-01	96.5395	B1
GCA_048843395.1	PRJNA1187009	SAMN44780409	2005-01-08	96.7245	B1
GCA_049264865.1	PRJNA728709	SAMN19101811	War	96.6455	B1
GCA_049266435.1	PRJNA728709	SAMN19101805	RM6927	96.6649	B1
GCA_049267065.1	PRJNA728709	SAMN19101802	F3_13_1_3	96.8651	C
GCA_049354835.1	PRJNA1242317	SAMN47585730	ECOCN22	96.8815	D
GCA_049354855.1	PRJNA1196873	SAMN45676321	661	96.7631	C
GCA_049561825.1	PRJNA1233859	SAMN47826204	DLL7555	98.598	B2
GCA_049667465.1	PRJNA1097666	SAMN45084046	21AR0707	98.3307	B2
GCA_049852205.1	PRJNA1237530	SAMN47424399	IrN	96.6275	A
GCA_049942835.1	PRJNA1252359	SAMN48048693	d1-58	96.849	B1
GCA_049947785.2	PRJNA288601	SAMN48152297		96.7299	A
GCA_049950685.1	PRJNA1236865	SAMN47407293	TUM23337	96.8186	A
GCA_049953315.1	PRJNA1236865	SAMN47407305	TUM24570	96.7901	A
GCA_050157185.1	PRJNA1136676	SAMN42539194	A27670	96.8173	D
GCA_050158715.1	PRJNA1136676	SAMN42539123	A26408	96.821	D
GCA_050159415.1	PRJNA1136676	SAMN42539118	A26370	98.3348	B2
GCA_050167835.1	PRJNA1136676	SAMN42539083	A26109	98.1719	B2
GCA_050169985.1	PRJNA1136676	SAMN42539058	A25721	98.6709	B2
GCA_050179725.1	PRJNA1136676	SAMN42538999	24104	98.3665	B2
GCA_050181765.1	PRJNA1136676	SAMN42540059	A32338	96.8256	B1
GCA_050184515.1	PRJNA1136676	SAMN42540028	A32017	98.2657	B2
GCA_050185535.1	PRJNA1136676	SAMN42540010	A31896	96.6759	C
GCA_050187575.1	PRJNA1136676	SAMN42540000	A31648	98.2865	B2
GCA_050188745.1	PRJNA1136676	SAMN42539989	A31566	98.6135	B2
GCA_050189725.1	PRJNA1136676	SAMN42539985	A31561	96.8681	B1
GCA_050201865.1	PRJNA1136676	SAMN42539877	A29259	98.2374	B2
GCA_050202775.1	PRJNA1136676	SAMN42539869	A29099	98.6595	B2
GCA_050205435.1	PRJNA1136676	SAMN42539841	A28797	98.253	B2
GCA_050218735.1	PRJNA1234585	SAMN47303644	EC16	96.6952	B1
GCA_050244805.1	PRJNA1136676	SAMN42539273	A28442	98.3576	B2
GCA_050244885.1	PRJNA1136676	SAMN42539271	A28440	98.6001	B2
GCA_050265335.1	PRJNA1152225	SAMN43355878	MZ1211	96.852	D
GCA_050266275.1	PRJNA1136676	SAMN42540075	A32564	98.2782	B2
GCA_050320235.1	PRJNA1257070	SAMN48211915	EC17CM2	97.1758	F
GCA_050516365.1	PRJNA1245648	SAMN47950109	A3019	96.6872	C
GCA_050568845.1	PRJNA1263724	SAMN48537013	DSM 111506	98.2572	B2
GCA_050847245.1	PRJNA1267840	SAMN48731282	DSM 498	96.8402	A
GCA_050859215.1	PRJNA1103742	SAMN41058957	SEV4	96.6981	A
GCA_050887695.1	PRJNA1099884	SAMN40949850	SEV1	96.6725	A
GCA_050916145.1	PRJNA683199	SAMN17025134	ECO_2_R	96.8329	D
GCA_050920435.1	PRJNA925302	SAMN43541432	MFDS1022581	95.6442	cladeI
GCA_050920465.1	PRJNA1017139	SAMN43541618	MFDS1023996	96.6355	B1
GCA_051012475.1	PRJNA728709	SAMN19101800	DEC9B	96.552	B1
GCA_051100545.1	PRJNA1067829	SAMN39552491	HD12481	96.932	B1
GCA_051122395.1	PRJNA1144367	SAMN43033423	CEA224S	96.6198	B1
GCA_051397845.1	PRJNA1240299	SAMN47515771		96.6898	A
GCA_051521815.1	PRJNA1253714	SAMN48810842	F3	96.856	A
GCA_051521905.1	PRJNA1253714	SAMN48810843	F5	96.7089	A
GCA_051521915.1	PRJNA1253714	SAMN48810844	G3	96.6553	B1
GCA_051521935.1	PRJNA1253714	SAMN48810839	D8	96.7818	E
GCA_051558235.1	PRJNA1287288	SAMN49815507	AH19D088	99.822	B2
GCA_051559755.1	PRJNA1287288	SAMN49815527	AH21G053	99.7048	B2
GCA_051560175.1	PRJNA1287288	SAMN49815528	AH21H025	99.6655	B2
GCA_051561535.1	PRJNA1287288	SAMN49815543	ECE313	97.1669	F
GCA_051563005.1	PRJNA1287288	SAMN49815529	AH21H052	98.4254	B2
GCA_051563765.1	PRJNA1287288	SAMN49815537	ECAMP047	98.6984	B2
GCA_051604025.1	PRJNA1097666	SAMN48185778	24AR0376	97.2034	F
GCA_051606395.1	PRJNA1097666	SAMN48185772	23AR1183	96.7797	B1
GCA_051610515.1	PRJNA1097666	SAMN48185762	22AR0747	96.7876	D
GCA_051611295.1	PRJNA1097666	SAMN48185759	22AR0322	96.5614	B1
GCA_051860275.1	PRJNA1067830	SAMN39924694	PS_131_S11	96.7357	D
GCA_051991435.1	PRJNA1254407	SAMN48111086	602687	96.5945	B1
GCA_900184875.1	PRJEB21000	SAMEA104093909		96.768	A
GCA_900474445.1	PRJEB6403	SAMEA3451135	NCTC9966	96.834	A
GCA_900520365.1	PRJEB27475	SAMEA4830526		98.2267	B2
GCA_900520395.1	PRJEB27474	SAMEA4830527		98.3637	B2
GCA_900622655.1	PRJEB29930	SAMEA5128442	MS14385	97.1474	F
GCA_900635185.1	PRJEB6403	SAMEA3403050	NCTC9112	96.6415	E
GCA_900635195.1	PRJEB6403	SAMEA3403038	NCTC9085	98.686	B2
GCA_900635215.1	PRJEB6403	SAMEA3468848	NCTC9038	96.8327	A
GCA_900635685.1	PRJEB6403	SAMEA2709016	NCTC11105	96.771	A
GCA_900635985.1	PRJEB6403	SAMEA3368268	NCTC10430	98.6305	B2
GCA_900636045.1	PRJEB6403	SAMEA3376924	NCTC10973	96.9144	A
GCA_900636115.1	PRJEB6403	SAMEA3403047	NCTC9102	96.9311	A
GCA_900636125.1	PRJEB6403	SAMEA3403043	NCTC9699	96.6375	A
GCA_900636245.1	PRJEB6403	SAMEA3451127	NCTC9107	96.8106	A
GCA_900636295.1	PRJEB6403	SAMEA3505365	NCTC9040	96.8511	A
GCA_900747775.1	PRJEB21499	SAMEA4682258		96.7296	A
GCA_901733115.1	PRJEB27293	SAMEA4732083		96.8194	C
GCA_902810335.1	PRJEB36951	SAMEA6595217		96.6744	G
GCA_902825185.1	PRJEB36951	SAMEA6595235		96.8577	B1
GCA_904426485.1	PRJEB40078	SAMEA7287971		96.8103	A
GCA_904711265.1	PRJEB40078	SAMEA7287982		96.6064	B1
GCA_904830975.1	PRJEB40413	SAMEA7368283		96.549	B1
GCA_904831825.1	PRJEB40413	SAMEA7368284		96.661	B1
GCA_904863165.1	PRJNA646837	SAMEA3357379	MSB1_3C	98.1779	Unknown
GCA_904863375.1	PRJNA646837	SAMEA3357499	MINF_1A	97.1867	F
GCA_904864615.1	PRJNA646837	SAMEA3357463	MSB1_7A	96.9009	D
GCA_904866455.1	PRJNA646837	SAMEA3357417	MSB1_4E	98.2517	B2
GCA_904866495.1	PRJNA646837	SAMEA3357384	MSB1_6C	96.8478	D
GCA_905219315.2	PRJEB42440	SAMEA7853286		98.2675	B2
GCA_905330215.2	PRJEB42440	SAMEA8065712		96.8633	A
GCA_905330875.2	PRJEB42440	SAMEA8065782		98.3302	B2
GCA_949786275.1	PRJEB58678	SAMEA112856596	EC0880B	96.823	B1
GCA_963575325.1	PRJEB62104	SAMEA113542866		96.677	B1
GCA_963575365.1	PRJEB62104	SAMEA113543002		96.7296	A
GCA_963575375.1	PRJEB62104	SAMEA113542958		96.6414	D
GCA_963924205.1	PRJEB71895	SAMEA115110145	FFFEB2 MIAE 11482	96.8648	D
GCA_964036685.1	PRJEB57633	SAMEA112145581		97.2441	F
GCA_964037375.1	PRJEB57633	SAMEA112145497		98.6974	B2
GCA_964037405.1	PRJEB57633	SAMEA112144589		98.6813	B2
GCA_964037505.1	PRJEB57633	SAMEA112145650		96.8489	D
GCA_964037665.1	PRJEB57633	SAMEA112146409		98.7663	B2
GCA_964037725.1	PRJEB57633	SAMEA112147073		98.7182	B2
GCA_964037735.1	PRJEB57633	SAMEA112146950		98.2971	B2
GCA_964037765.1	PRJEB57633	SAMEA112144534		97.2662	F
GCA_964037955.1	PRJEB57633	SAMEA112145943		99.8009	B2
GCA_964037995.1	PRJEB57633	SAMEA112144754		96.8295	C
GCA_964038045.1	PRJEB57633	SAMEA112146963		98.3731	B2
GCA_964038075.1	PRJEB57633	SAMEA112145977		99.5611	B2
GCA_964038135.1	PRJEB57633	SAMEA112144555		98.6645	B2
GCA_964038195.1	PRJEB57633	SAMEA112146340		98.7598	B2
GCA_964038615.1	PRJEB57633	SAMEA112144830		98.8806	B2
GCA_964038705.1	PRJEB45354	SAMEA9068047		98.2483	B2
GCA_964038835.1	PRJEB57633	SAMEA112146063		98.6777	B2
GCA_964038875.1	PRJEB57633	SAMEA112144691		98.7534	B2
GCA_964038885.1	PRJEB57633	SAMEA112144695		98.7403	B2
GCA_964038905.1	PRJEB57633	SAMEA112147106		99.5694	B2
GCA_964038935.1	PRJEB57633	SAMEA112145492		98.828	B2
GCA_964038985.1	PRJEB57633	SAMEA112144646		98.6302	B2
GCA_964039145.1	PRJEB57633	SAMEA112145986		99.7296	B2
GCA_964039405.1	PRJEB57633	SAMEA112146989		98.7269	B2
GCA_964039505.1	PRJEB57633	SAMEA112144746		96.8757	D
GCA_964039625.1	PRJEB57633	SAMEA112144601		98.661	B2
GCA_964039665.1	PRJEB57633	SAMEA112139752		98.7292	B2
GCA_964039985.1	PRJEB57633	SAMEA112144930		99.7654	B2
GCA_964039995.1	PRJEB57633	SAMEA112144818		96.8493	D
GCA_964040065.1	PRJEB57633	SAMEA112144894		98.7962	B2
GCA_964040105.1	PRJEB57633	SAMEA112146913		98.3103	B2
GCA_964040215.1	PRJEB57633	SAMEA112145791		98.3243	B2
GCA_964040385.1	PRJEB57633	SAMEA112146128		99.8921	B2
GCA_964040485.1	PRJEB57633	SAMEA112145496		98.64	B2
GCA_964040745.1	PRJEB57633	SAMEA112145072		99.67	B2
GCA_964040795.1	PRJEB57633	SAMEA112146144		99.9059	B2
GCA_964041265.1	PRJEB57633	SAMEA112147081		99.6416	B2
GCA_964041385.1	PRJEB57633	SAMEA112144918		99.4886	B2
GCA_964041395.1	PRJEB57633	SAMEA112147053		99.7054	B2
GCA_964041405.1	PRJEB57633	SAMEA112147072		98.2761	B2
GCA_964041755.1	PRJEB57633	SAMEA112145596		96.9645	D
GCA_964041815.1	PRJEB57633	SAMEA112145944		99.6604	B2
GCA_964041865.1	PRJEB57633	SAMEA112146098		99.7546	B2
GCA_964041925.1	PRJEB57633	SAMEA112144828		99.73	B2
GCA_964042105.1	PRJEB57633	SAMEA112144531		98.675	B2
GCA_964042115.1	PRJEB57633	SAMEA112147083		98.2566	B2
GCA_964042315.1	PRJEB57633	SAMEA112146952		98.3088	B2
GCA_964042455.1	PRJEB57633	SAMEA112144665		98.7229	B2
GCA_964042515.1	PRJEB57633	SAMEA112145071		99.7458	B2
GCA_964042555.1	PRJEB57633	SAMEA112145680		99.6648	B2
GCA_964042865.1	PRJEB57633	SAMEA112145049		99.8524	B2
GCA_964042965.1	PRJEB57633	SAMEA112144608		98.6893	B2
GCA_964043055.1	PRJEB57633	SAMEA112139716		98.6549	B2
GCA_964043085.1	PRJEB57633	SAMEA112145668		96.6734	D
GCA_964043415.1	PRJEB57633	SAMEA112144538		98.7218	B2
GCA_964043465.1	PRJEB57633	SAMEA112144554		98.842	B2
GCA_964043525.1	PRJEB57633	SAMEA112146996		98.7249	B2
GCA_964043665.1	PRJEB57633	SAMEA112146928		98.2922	B2
GCA_964043685.1	PRJEB57633	SAMEA112146932		98.3333	B2
GCA_964043705.1	PRJEB57633	SAMEA112145537		96.8359	D
GCA_964043745.1	PRJEB57633	SAMEA112146025		99.6253	B2
GCA_964043845.1	PRJEB57633	SAMEA112145551		99.8229	B2
GCA_964043905.1	PRJEB57633	SAMEA112144530		98.7413	B2
GCA_964044355.1	PRJEB57633	SAMEA112144979		96.8576	D
GCA_964044445.1	PRJEB57633	SAMEA112147016		98.3365	B2
GCA_964044595.1	PRJEB57633	SAMEA112145604		99.8314	B2
GCA_964044705.1	PRJEB57633	SAMEA112146344		98.7672	B2
GCA_049570205.1	PRJNA736395	SAMN19645629	8D	96.5483	B1
GCA_049570325.1	PRJNA736395	SAMN19645624	88-19539	96.5039	B1
GCA_049570225.1	PRJNA736395	SAMN19645627	15A	96.5367	B1
GCA_049569225.1	PRJNA736395	SAMN19645635	TW05614	96.4298	B1
GCA_049570195.1	PRJNA736395	SAMN19645630	8E	96.4763	B1
GCA_050703585.1	PRJNA736395	SAMN19645617	7-16 37A	96.5391	B1
GCA_050705825.1	PRJNA736395	SAMN19645608	05-3004	96.5152	B1
GCA_964044785.1	PRJEB57633	SAMEA112145485		99.6587	B2
GCA_964044805.1	PRJEB57633	SAMEA112146074		99.6522	B2
GCA_964045355.1	PRJEB57633	SAMEA112145494		96.7156	A
GCA_964045545.1	PRJEB57633	SAMEA112144907		98.7407	B2
GCA_964045565.1	PRJEB57633	SAMEA112145530		98.7985	B2
GCA_964045635.1	PRJEB57633	SAMEA112146947		98.2556	B2
GCA_964046155.1	PRJEB57633	SAMEA112144935		98.5792	B2
GCA_964046185.1	PRJEB57633	SAMEA112144528		98.7067	B2
GCA_964046475.1	PRJEB57633	SAMEA112144832		99.8779	B2
GCA_964046485.1	PRJEB57633	SAMEA112145053		96.8827	C
GCA_964046945.1	PRJEB45354	SAMEA9068027		98.3016	B2
GCA_964047185.1	PRJEB57633	SAMEA112146440		98.8239	B2
GCA_964047215.1	PRJEB57633	SAMEA112145793		98.7767	B2
GCA_964047385.1	PRJEB57633	SAMEA112146273		96.7549	D
GCA_964047515.1	PRJEB57633	SAMEA112145948		98.7684	B2
GCA_964047565.1	PRJEB57633	SAMEA112145672		96.9195	D
GCA_964047605.1	PRJEB57633	SAMEA112147036		98.6905	B2
GCA_964047865.1	PRJEB57633	SAMEA112145746		98.5721	B2
GCA_964048055.1	PRJEB57633	SAMEA112146460		98.6388	B2
GCA_964048245.1	PRJEB57633	SAMEA112145706		99.7418	B2
GCA_964048255.1	PRJEB57633	SAMEA112144609		98.6835	B2
GCA_964048445.1	PRJEB57633	SAMEA112147112		99.6715	B2
GCA_964048475.1	PRJEB57633	SAMEA112146216		99.579	B2
GCA_964048505.1	PRJEB57633	SAMEA112145857		99.6668	B2
GCA_964048625.1	PRJEB57633	SAMEA112144800		98.7321	B2
GCA_964048695.1	PRJEB57633	SAMEA112144912		96.8384	D
GCA_964048755.1	PRJEB57633	SAMEA112145747		96.8319	D
GCA_964048765.1	PRJEB57633	SAMEA112146364		98.7443	B2
GCA_964048845.1	PRJEB57633	SAMEA112144682		98.5821	B2
GCA_964048915.1	PRJEB57633	SAMEA112145761		98.5586	B2
GCA_964049035.1	PRJEB57633	SAMEA112146329		99.7713	B2
GCA_964049295.1	PRJEB57633	SAMEA112144970		99.6602	B2
GCA_964049315.1	PRJEB45354	SAMEA9068084		98.2399	B2
GCA_964049445.1	PRJEB57633	SAMEA112146380		98.7175	B2
GCA_964049545.1	PRJEB45354	SAMEA9068099		98.2843	B2
GCA_964049565.1	PRJEB57633	SAMEA112145822		99.6509	B2
GCA_964049615.1	PRJEB57633	SAMEA112145924		99.7721	B2
GCA_964050065.1	PRJEB57633	SAMEA112144678		98.696	B2
GCA_964050475.1	PRJEB57633	SAMEA112146275		98.7531	B2
GCA_964050575.1	PRJEB57633	SAMEA112145630		96.8463	D
GCA_964050675.1	PRJEB57633	SAMEA112146195		96.7693	A
GCA_964050985.1	PRJEB57633	SAMEA112145723		96.8834	D
GCA_964051025.1	PRJEB57633	SAMEA112145065		98.7761	B2
GCA_964051205.1	PRJEB57633	SAMEA112145029		96.8318	D
GCA_964051275.1	PRJEB57633	SAMEA112146126		98.5983	B2
GCA_964051285.1	PRJEB57633	SAMEA112145930		98.6629	B2
GCA_964051415.1	PRJEB57633	SAMEA112146451		98.7958	B2
GCA_964051465.1	PRJEB57633	SAMEA112145825		98.6857	B2
GCA_964051525.1	PRJEB57633	SAMEA112146308		96.968	D
GCA_964051605.1	PRJEB57633	SAMEA112146321		99.6175	B2
GCA_964051765.1	PRJEB57633	SAMEA112146399		98.7087	B2
GCA_964051875.1	PRJEB57633	SAMEA112146065		99.6126	B2
GCA_964051895.1	PRJEB57633	SAMEA112144674		98.7116	B2
GCA_964051935.1	PRJEB57633	SAMEA112146148		99.5813	B2
GCA_964052005.1	PRJEB57633	SAMEA112144659		98.7013	B2
GCA_964052015.1	PRJEB57633	SAMEA112144997		99.5975	B2
GCA_964052215.1	PRJEB57633	SAMEA112146465		98.794	B2
GCA_964052245.1	PRJEB57633	SAMEA112144733		99.674	B2
GCA_964052515.1	PRJEB57633	SAMEA112145849		96.9295	C
GCA_964052585.1	PRJEB57633	SAMEA112145040		99.6525	B2
GCA_964052605.1	PRJEB57633	SAMEA112145885		96.9466	D
GCA_964052885.1	PRJEB57633	SAMEA112145758		99.7274	B2
GCA_964052965.1	PRJEB57633	SAMEA112145699		98.6751	B2
GCA_964052985.1	PRJEB57633	SAMEA112144624		98.7208	B2
GCA_964053175.1	PRJEB57633	SAMEA112146957		98.3131	B2
GCA_964053185.1	PRJEB57633	SAMEA112144975		99.6523	B2
GCA_964053215.1	PRJEB57633	SAMEA112144963		98.488	B2
GCA_964053345.1	PRJEB57633	SAMEA112144716		98.559	B2
GCA_964053355.1	PRJEB57633	SAMEA112144597		98.6193	B2
GCA_964053455.1	PRJEB57633	SAMEA112144751		98.6408	B2
GCA_964053545.1	PRJEB57633	SAMEA112145908		99.6441	B2
GCA_964053795.1	PRJEB57633	SAMEA112145881		99.6419	B2
GCA_964053865.1	PRJEB57633	SAMEA112145878		98.5346	B2
GCA_964053965.1	PRJEB57633	SAMEA112146464		98.6872	B2
GCA_964053985.1	PRJEB57633	SAMEA112146040		96.8732	D
GCA_964054295.1	PRJEB57633	SAMEA112145651		98.8788	B2
GCA_964054395.1	PRJEB57633	SAMEA112145001		99.6189	B2
GCA_964054435.1	PRJEB57633	SAMEA112144537		98.6923	B2
GCA_964054445.1	PRJEB57633	SAMEA112146404		98.7278	B2
GCA_964054465.1	PRJEB45354	SAMEA9068043		98.3242	B2
GCA_964054505.1	PRJEB57633	SAMEA112146359		98.7604	B2
GCA_964054515.1	PRJEB57633	SAMEA112144654		98.6276	B2
GCA_964054685.1	PRJEB57633	SAMEA112144710		98.6714	B2
GCA_964054795.1	PRJEB57633	SAMEA112144727		98.6229	B2
GCA_964055055.1	PRJEB57633	SAMEA112144728		98.6746	B2
GCA_964055535.1	PRJEB57633	SAMEA112145845		98.6229	B2
GCA_964055915.1	PRJEB57633	SAMEA112146215		99.7272	B2
GCA_964055935.1	PRJEB57633	SAMEA112146472		98.6918	B2
GCA_964056045.1	PRJEB57633	SAMEA112146152		99.8288	B2
GCA_964056235.1	PRJEB57633	SAMEA112146168		98.5166	B2
GCA_964056275.1	PRJEB57633	SAMEA112146092		96.7909	D
GCA_964056325.1	PRJEB57633	SAMEA112146383		98.7925	B2
GCA_964056475.1	PRJEB57633	SAMEA112145933		99.6782	B2
GCA_964056515.1	PRJEB57633	SAMEA112145800		99.8362	B2
GCA_964056565.1	PRJEB57633	SAMEA112139674		98.2919	B2
GCA_964200015.1	PRJEB77560	SAMEA115834831		98.6788	B2
GCA_964200045.1	PRJEB77560	SAMEA115834834		96.8173	D
GCA_965641715.1	PRJEB86006	SAMEA117852473		96.5516	E
GCA_965645325.1	PRJEB87885	SAMEA117970374	PE144	99.8605	B2

## Sheet: STable6
Supplementary Table 6: Topological properties of Escherichia coli synteny networks across different phylogroups.
Phylogroup	Genome number	Nodes	Edges	Average degree	Density	Average clustering coefficient	Number of communities	Average community size	Number of Cross-Community Edges	Modularity
B1	235	3042	2918	1.9185	0.000631	0.0023	172	17.69	35	0.9888
B2	402	3045	2937	1.9291	0.000634	0.0007	148	20.57	34	0.9862
D	112	3044	2910	1.912	0.000628	0.0012	174	17.49	35	0.9893
E	78	3047	2966	1.9468	0.000639	0.0028	190	16.04	87	0.9896
Clade I	2	3024	2826	1.869	0.000618	0.001	207	14.61	6	0.9901
C	36	3045	3001	1.9711	0.000648	0.0121	168	18.12	46	0.9884
A	268	3041	2914	1.9165	0.00063	0.0023	174	17.48	32	0.9885
F	50	3042	2929	1.9257	0.000633	0.0024	179	16.99	50	0.9893
G	14	3036	2895	1.9071	0.000628	0.0016	173	17.55	22	0.989
Unknown	3	3041	2902	1.9086	0.000628	0.0014	156	19.49	11	0.9868
Total	1200	3049	2981	1.9554	0.000642	0.0004	127	24.01	55	0.9851
